# Supplementary material for: Markov Chain Ontology Analysis (MCOA)
Source: BMC Bioinformatics. 2012 Feb 3;13:23. doi: 10.1186/1471-2105-13-23 (PMC3329418; doi:10.1186/1471-2105-13-23)
Supplement: Additional File 16 — Full analysis results for hypergeometric method on GEO dataset GDS3129. [file 1471-2105-13-23-S16.TXT]

ID	Pop.total	Pop.term	Study.total	Study.term	p	p.adjusted	p.min	name
GO:0000000	7010	7010	2350	2350	1.0	1.0	1.0	root
GO:0052547	7010	55	2350	20	0.37513604709014936	0.7215211254748296	4.8020880646073466E-139	regulation of peptidase activity
GO:0000002	7010	2	2350	1	0.5581197925901101	0.7718469578115247	4.0705764689491554E-8	mitochondrial genome maintenance
GO:0000003	7010	380	2350	153	0.0027751100450881033	0.17142658200202776	0.0	reproduction
GO:0070403	7010	3	2350	1	0.7062959466167833	0.8463521988047829	1.7425412966344816E-11	NAD+ binding
GO:0052548	7010	53	2350	20	0.30247783459047695	0.6689427143304804	7.824475726783534E-135	regulation of endopeptidase activity
GO:0052555	7010	2	2350	1	0.5581197925901101	0.7718469578115247	4.0705764689491554E-8	positive regulation by organism of immune response of other organism involved in symbiotic interaction
GO:0052552	7010	2	2350	1	0.5581197925901101	0.7718469578115247	4.0705764689491554E-8	modulation by organism of immune response of other organism involved in symbiotic interaction
GO:0070412	7010	5	2350	4	0.046154205304691075	0.5509999361832909	7.099223099180324E-18	R-SMAD binding
GO:0052553	7010	2	2350	1	0.5581197925901101	0.7718469578115247	4.0705764689491554E-8	modulation by symbiont of host immune response
GO:0070410	7010	3	2350	1	0.7062959466167833	0.8463521988047829	1.7425412966344816E-11	co-SMAD binding
GO:0000012	7010	4	2350	1	0.8047980909651931	0.8953075197353453	9.947431406578311E-15	single strand break repair
GO:0070411	7010	6	2350	4	0.10193210117112692	0.6217174173295712	6.080705010014502E-21	I-SMAD binding
GO:0052556	7010	2	2350	1	0.5581197925901101	0.7718469578115247	4.0705764689491554E-8	positive regulation by symbiont of host immune response
GO:0000014	7010	4	2350	2	0.41078951356707333	0.7432899301432114	9.947431406578311E-15	single-stranded DNA specific endodeoxyribonuclease activity
GO:0070423	7010	2	2350	1	0.5581197925901101	0.7718469578115247	4.0705764689491554E-8	nucleotide-binding oligomerization domain containing signaling pathway
GO:0000019	7010	1	2350	1	0.3352353780318613	0.6689427143304804	1.4265335235418458E-4	regulation of mitotic recombination
GO:0000018	7010	11	2350	7	0.039712177521119704	0.5509999361832909	2.0029341391529903E-35	regulation of DNA recombination
GO:0070419	7010	3	2350	1	0.7062959466167833	0.8463521988047829	1.7425412966344816E-11	nonhomologous end joining complex
GO:0000022	7010	1	2350	1	0.3352353780318613	0.6689427143304804	1.4265335235418458E-4	mitotic spindle elongation
GO:0052564	7010	3	2350	1	0.7062959466167833	0.8463521988047829	1.7425412966344816E-11	response to immune response of other organism involved in symbiotic interaction
GO:0070431	7010	2	2350	1	0.5581197925901101	0.7718469578115247	4.0705764689491554E-8	nucleotide-binding oligomerization domain containing 2 signaling pathway
GO:0070430	7010	1	2350	1	0.3352353780318613	0.6689427143304804	1.4265335235418458E-4	positive regulation of nucleotide-binding oligomerization domain containing 1 signaling pathway
GO:0070428	7010	1	2350	1	0.3352353780318613	0.6689427143304804	1.4265335235418458E-4	regulation of nucleotide-binding oligomerization domain containing 1 signaling pathway
GO:0070427	7010	1	2350	1	0.3352353780318613	0.6689427143304804	1.4265335235418458E-4	nucleotide-binding oligomerization domain containing 1 signaling pathway
GO:0070426	7010	1	2350	1	0.3352353780318613	0.6689427143304804	1.4265335235418458E-4	positive regulation of nucleotide-binding oligomerization domain containing signaling pathway
GO:0000028	7010	2	2350	1	0.5581197925901101	0.7718469578115247	4.0705764689491554E-8	ribosomal small subunit assembly
GO:0070424	7010	1	2350	1	0.3352353780318613	0.6689427143304804	1.4265335235418458E-4	regulation of nucleotide-binding oligomerization domain containing signaling pathway
GO:0000030	7010	6	2350	2	0.6526751729069127	0.8463521988047829	6.080705010014502E-21	mannosyltransferase activity
GO:0052572	7010	3	2350	1	0.7062959466167833	0.8463521988047829	1.7425412966344816E-11	response to host immune response
GO:0035235	7010	3	2350	2	0.2617674845355353	0.6689427143304804	1.7425412966344816E-11	ionotropic glutamate receptor signaling pathway
GO:0070432	7010	1	2350	1	0.3352353780318613	0.6689427143304804	1.4265335235418458E-4	regulation of nucleotide-binding oligomerization domain containing 2 signaling pathway
GO:0000038	7010	8	2350	1	0.9619401026506337	0.9838180996982903	6.942433021076726E-27	very long-chain fatty acid metabolic process
GO:0070434	7010	1	2350	1	0.3352353780318613	0.6689427143304804	1.4265335235418458E-4	positive regulation of nucleotide-binding oligomerization domain containing 2 signaling pathway
GO:0035239	7010	80	2350	29	0.3405814209613077	0.6778938108550403	2.476303413069354E-189	tube morphogenesis
GO:0035240	7010	1	2350	1	0.3352353780318613	0.6689427143304804	1.4265335235418458E-4	dopamine binding
GO:0000041	7010	36	2350	16	0.11357324983130047	0.6249701177867653	1.4580865411132562E-97	transition metal ion transport
GO:0000045	7010	7	2350	2	0.7402490851657813	0.8703615027016347	6.077232305855707E-24	autophagic vacuole assembly
GO:0035249	7010	7	2350	1	0.9427179322634557	0.9727140639303431	6.077232305855707E-24	synaptic transmission, glutamatergic
GO:0000050	7010	4	2350	2	0.41078951356707333	0.7432899301432114	9.947431406578311E-15	urea cycle
GO:0000049	7010	13	2350	5	0.45386209329733584	0.7718469578115247	6.379422057378229E-41	tRNA binding
GO:0035250	7010	11	2350	2	0.9268063721522807	0.9641250578104357	2.0029341391529903E-35	UDP-galactosyltransferase activity
GO:0035251	7010	2	2350	1	0.5581197925901101	0.7718469578115247	4.0705764689491554E-8	UDP-glucosyltransferase activity
GO:0035253	7010	3	2350	2	0.2617674845355353	0.6689427143304804	1.7425412966344816E-11	ciliary rootlet
GO:0035254	7010	8	2350	3	0.5365081219378939	0.7718469578115247	6.942433021076726E-27	glutamate receptor binding
GO:0035255	7010	5	2350	2	0.542894302078274	0.7718469578115247	7.099223099180324E-18	ionotropic glutamate receptor binding
GO:0000052	7010	2	2350	1	0.5581197925901101	0.7718469578115247	4.0705764689491554E-8	citrulline metabolic process
GO:0070461	7010	10	2350	2	0.898323880829455	0.9527311145270667	1.2745944521898422E-32	SAGA-type complex
GO:0035257	7010	27	2350	14	0.037393756791764196	0.5509999361832909	1.676368380030547E-76	nuclear hormone receptor binding
GO:0035258	7010	14	2350	6	0.31557746551467614	0.6689427143304804	1.2764314535232477E-43	steroid hormone receptor binding
GO:0000062	7010	3	2350	1	0.7062959466167833	0.8463521988047829	1.7425412966344816E-11	fatty-acyl-CoA binding
GO:0035261	7010	2	2350	1	0.5581197925901101	0.7718469578115247	4.0705764689491554E-8	external genitalia morphogenesis
GO:0000060	7010	9	2350	4	0.3543187354122279	0.6938448397237464	8.923435759763541E-30	protein import into nucleus, translocation
GO:0035270	7010	78	2350	26	0.5570414637753798	0.7718469578115247	1.8825270741034937E-185	endocrine system development
GO:0000070	7010	14	2350	4	0.7439166215904578	0.8720712553009234	1.2764314535232477E-43	mitotic sister chromatid segregation
GO:0000064	7010	3	2350	1	0.7062959466167833	0.8463521988047829	1.7425412966344816E-11	L-ornithine transmembrane transporter activity
GO:0035267	7010	7	2350	3	0.43374039225556626	0.7649673883110703	6.077232305855707E-24	NuA4 histone acetyltransferase complex
GO:0000066	7010	2	2350	1	0.5581197925901101	0.7718469578115247	4.0705764689491554E-8	mitochondrial ornithine transport
GO:0035265	7010	22	2350	9	0.2994503829324548	0.6689427143304804	2.8793610397805644E-64	organ growth
GO:0035264	7010	29	2350	9	0.6784836445935032	0.8463521988047829	2.791924071993991E-81	multicellular organism growth
GO:0070469	7010	23	2350	5	0.9271750873207464	0.9641250578104357	9.477003994708507E-67	respiratory chain
GO:0035279	7010	2	2350	1	0.5581197925901101	0.7718469578115247	4.0705764689491554E-8	mRNA cleavage involved in gene silencing by miRNA
GO:0035278	7010	5	2350	1	0.8702740381871248	0.9322674579818575	7.099223099180324E-18	negative regulation of translation involved in gene silencing by miRNA
GO:0000077	7010	32	2350	14	0.14921701671936863	0.6689427143304804	2.443263297710111E-88	DNA damage checkpoint
GO:0000079	7010	24	2350	8	0.58417002089527	0.8015427067133429	3.2553040771704416E-69	regulation of cyclin-dependent protein kinase activity
GO:0035272	7010	14	2350	7	0.15292755400756544	0.6689427143304804	1.2764314535232477E-43	exocrine system development
GO:0000075	7010	67	2350	25	0.29461788435167574	0.6689427143304804	1.0870670527872523E-163	cell cycle checkpoint
GO:0035286	7010	2	2350	2	0.11235096347532138	0.6217174173295712	4.0705764689491554E-8	leg segmentation
GO:0000085	7010	2	2350	1	0.5581197925901101	0.7718469578115247	4.0705764689491554E-8	G2 phase of mitotic cell cycle
GO:0035287	7010	2	2350	1	0.5581197925901101	0.7718469578115247	4.0705764689491554E-8	head segmentation
GO:0000084	7010	26	2350	12	0.12440579551406089	0.6666399647436884	4.3362062096780944E-74	S phase of mitotic cell cycle
GO:0070482	7010	56	2350	25	0.05395595474853366	0.6100041942875828	3.866526694699212E-141	response to oxygen levels
GO:0000087	7010	121	2350	54	0.006762716709620766	0.2865064928592023	1.0682711827205909E-264	M phase of mitotic cell cycle
GO:0035284	7010	2	2350	1	0.5581197925901101	0.7718469578115247	4.0705764689491554E-8	brain segmentation
GO:0035285	7010	2	2350	2	0.11235096347532138	0.6217174173295712	4.0705764689491554E-8	appendage segmentation
GO:0000086	7010	46	2350	16	0.48328329858580277	0.7718469578115247	7.976309355767936E-120	G2/M transition of mitotic cell cycle
GO:0035282	7010	30	2350	14	0.09305328213831987	0.6217174173295712	1.1997954757183088E-83	segmentation
GO:0000080	7010	12	2350	5	0.3738652730210623	0.7194281688415071	3.43409196595759E-38	G1 phase of mitotic cell cycle
GO:0035283	7010	2	2350	1	0.5581197925901101	0.7718469578115247	4.0705764689491554E-8	central nervous system segmentation
GO:0000082	7010	53	2350	19	0.40950958709140806	0.7432899301432114	7.824475726783534E-135	G1/S transition of mitotic cell cycle
GO:0070491	7010	11	2350	5	0.2936564116034816	0.6689427143304804	2.0029341391529903E-35	repressing transcription factor binding
GO:0052510	7010	2	2350	1	0.5581197925901101	0.7718469578115247	4.0705764689491554E-8	positive regulation by organism of defense response of other organism involved in symbiotic interaction
GO:0035295	7010	118	2350	44	0.2178897775485311	0.6689427143304804	2.023087543331938E-259	tube development
GO:0052509	7010	2	2350	1	0.5581197925901101	0.7718469578115247	4.0705764689491554E-8	positive regulation by symbiont of host defense response
GO:0035289	7010	2	2350	1	0.5581197925901101	0.7718469578115247	4.0705764689491554E-8	posterior head segmentation
GO:0000090	7010	4	2350	1	0.8047980909651931	0.8953075197353453	9.947431406578311E-15	mitotic anaphase
GO:0035303	7010	6	2350	1	0.9137938112513343	0.9561406496694349	6.080705010014502E-21	regulation of dephosphorylation
GO:0070498	7010	3	2350	2	0.2617674845355353	0.6689427143304804	1.7425412966344816E-11	interleukin-1-mediated signaling pathway
GO:0000101	7010	2	2350	2	0.11235096347532138	0.6217174173295712	4.0705764689491554E-8	sulfur amino acid transport
GO:0000098	7010	1	2350	1	0.3352353780318613	0.6689427143304804	1.4265335235418458E-4	sulfur amino acid catabolic process
GO:0000099	7010	2	2350	2	0.11235096347532138	0.6217174173295712	4.0705764689491554E-8	sulfur amino acid transmembrane transporter activity
GO:0000096	7010	11	2350	7	0.039712177521119704	0.5509999361832909	2.0029341391529903E-35	sulfur amino acid metabolic process
GO:0000097	7010	9	2350	6	0.04349932618546422	0.5509999361832909	8.923435759763541E-30	sulfur amino acid biosynthetic process
GO:0070506	7010	1	2350	1	0.3352353780318613	0.6689427143304804	1.4265335235418458E-4	high-density lipoprotein particle receptor activity
GO:0000109	7010	4	2350	1	0.8047980909651931	0.8953075197353453	9.947431406578311E-15	nucleotide-excision repair complex
GO:0070507	7010	23	2350	9	0.3557982951178645	0.694498529979879	9.477003994708507E-67	regulation of microtubule cytoskeleton organization
GO:0070508	7010	3	2350	3	0.037642702945213435	0.5509999361832909	1.7425412966344816E-11	cholesterol import
GO:0070509	7010	5	2350	5	0.004222013789470284	0.20214457634895272	7.099223099180324E-18	calcium ion import
GO:0035304	7010	1	2350	1	0.3352353780318613	0.6689427143304804	1.4265335235418458E-4	regulation of protein dephosphorylation
GO:0035307	7010	1	2350	1	0.3352353780318613	0.6689427143304804	1.4265335235418458E-4	positive regulation of protein dephosphorylation
GO:0000105	7010	2	2350	1	0.5581197925901101	0.7718469578115247	4.0705764689491554E-8	histidine biosynthetic process
GO:0035306	7010	1	2350	1	0.3352353780318613	0.6689427143304804	1.4265335235418458E-4	positive regulation of dephosphorylation
GO:0000118	7010	21	2350	9	0.2455287037946628	0.6689427143304804	9.147206503175784E-62	histone deacetylase complex
GO:0000114	7010	2	2350	1	0.5581197925901101	0.7718469578115247	4.0705764689491554E-8	regulation of transcription involved in G1 phase of mitotic cell cycle
GO:0035313	7010	5	2350	3	0.21263233080057334	0.6689427143304804	7.099223099180324E-18	wound healing, spreading of epidermal cells
GO:0035325	7010	2	2350	2	0.11235096347532138	0.6217174173295712	4.0705764689491554E-8	Toll-like receptor binding
GO:0000125	7010	2	2350	1	0.5581197925901101	0.7718469578115247	4.0705764689491554E-8	PCAF complex
GO:0035327	7010	1	2350	1	0.3352353780318613	0.6689427143304804	1.4265335235418458E-4	transcriptionally active chromatin
GO:0000123	7010	29	2350	11	0.37236056809789797	0.7194281688415071	2.791924071993991E-81	histone acetyltransferase complex
GO:0000122	7010	141	2350	64	0.00205739826547688	0.15588748396113283	4.443211110178893E-299	negative regulation of transcription from RNA polymerase II promoter
GO:0000137	7010	3	2350	1	0.7062959466167833	0.8463521988047829	1.7425412966344816E-11	Golgi cis cisterna
GO:0035082	7010	6	2350	4	0.10193210117112692	0.6217174173295712	6.080705010014502E-21	axoneme assembly
GO:0035083	7010	1	2350	1	0.3352353780318613	0.6689427143304804	1.4265335235418458E-4	cilium axoneme assembly
GO:0070542	7010	4	2350	1	0.8047980909651931	0.8953075197353453	9.947431406578311E-15	response to fatty acid
GO:0000139	7010	209	2350	60	0.9434366644778951	0.9730734183358394	0.0	Golgi membrane
GO:0035086	7010	5	2350	4	0.046154205304691075	0.5509999361832909	7.099223099180324E-18	flagellar axoneme
GO:0035084	7010	3	2350	2	0.2617674845355353	0.6689427143304804	1.7425412966344816E-11	flagellar axoneme assembly
GO:0035085	7010	25	2350	17	4.378107350354051E-4	0.054761088763158605	1.1649384759377864E-71	cilium axoneme
GO:0070534	7010	9	2350	2	0.8597512893967143	0.9322674579818575	8.923435759763541E-30	protein K63-linked ubiquitination
GO:0070531	7010	2	2350	1	0.5581197925901101	0.7718469578115247	4.0705764689491554E-8	BRCA1-A complex
GO:0000132	7010	1	2350	1	0.3352353780318613	0.6689427143304804	1.4265335235418458E-4	establishment of mitotic spindle orientation
GO:0000152	7010	11	2350	2	0.9268063721522807	0.9641250578104357	2.0029341391529903E-35	nuclear ubiquitin ligase complex
GO:0035098	7010	4	2350	2	0.41078951356707333	0.7432899301432114	9.947431406578311E-15	ESC/E(Z) complex
GO:0035097	7010	20	2350	8	0.34514161098314666	0.6830583009380192	3.0447130217642167E-59	histone methyltransferase complex
GO:0000155	7010	5	2350	3	0.21263233080057334	0.6689427143304804	7.099223099180324E-18	two-component sensor activity
GO:0000156	7010	2	2350	2	0.11235096347532138	0.6217174173295712	4.0705764689491554E-8	two-component response regulator activity
GO:0070555	7010	13	2350	4	0.6829938401424683	0.8463521988047829	6.379422057378229E-41	response to interleukin-1
GO:0000159	7010	4	2350	2	0.41078951356707333	0.7432899301432114	9.947431406578311E-15	protein phosphatase type 2A complex
GO:0035091	7010	68	2350	18	0.9164854679465972	0.9588297248299503	1.0646775110097513E-165	phosphatidylinositol binding
GO:0070551	7010	1	2350	1	0.3352353780318613	0.6689427143304804	1.4265335235418458E-4	endoribonuclease activity, cleaving siRNA-paired mRNA
GO:0000145	7010	6	2350	3	0.32333256043323255	0.6689427143304804	6.080705010014502E-21	exocyst
GO:0000146	7010	2	2350	1	0.5581197925901101	0.7718469578115247	4.0705764689491554E-8	microfilament motor activity
GO:0052689	7010	32	2350	8	0.8894970553604691	0.9504049893207452	2.443263297710111E-88	carboxylic ester hydrolase activity
GO:0035088	7010	7	2350	1	0.9427179322634557	0.9727140639303431	6.077232305855707E-24	establishment or maintenance of apical/basal cell polarity
GO:0035094	7010	5	2350	1	0.8702740381871248	0.9322674579818575	7.099223099180324E-18	response to nicotine
GO:0000149	7010	12	2350	1	0.9925877520321557	0.997270366698124	3.43409196595759E-38	SNARE binding
GO:0070544	7010	3	2350	2	0.2617674845355353	0.6689427143304804	1.7425412966344816E-11	histone H3-K36 demethylation
GO:0035093	7010	1	2350	1	0.3352353780318613	0.6689427143304804	1.4265335235418458E-4	spermatogenesis, exchange of chromosomal proteins
GO:0070545	7010	1	2350	1	0.3352353780318613	0.6689427143304804	1.4265335235418458E-4	PeBoW complex
GO:0035092	7010	3	2350	2	0.2617674845355353	0.6689427143304804	1.7425412966344816E-11	sperm chromatin condensation
GO:0000151	7010	65	2350	22	0.5248219454613557	0.7718469578115247	1.185549132820378E-159	ubiquitin ligase complex
GO:0035112	7010	8	2350	5	0.08978339321725029	0.6217174173295712	6.942433021076726E-27	genitalia morphogenesis
GO:0035113	7010	45	2350	19	0.1401481261116608	0.6689427143304804	1.2077172752792473E-117	embryonic appendage morphogenesis
GO:0070574	7010	3	2350	2	0.2617674845355353	0.6689427143304804	1.7425412966344816E-11	cadmium ion transmembrane transport
GO:0035115	7010	13	2350	6	0.2458703605849313	0.6689427143304804	6.379422057378229E-41	embryonic forelimb morphogenesis
GO:0070569	7010	3	2350	2	0.2617674845355353	0.6689427143304804	1.7425412966344816E-11	uridylyltransferase activity
GO:0035116	7010	10	2350	5	0.21689599539240484	0.6689427143304804	1.2745944521898422E-32	embryonic hindlimb morphogenesis
GO:0000175	7010	3	2350	1	0.7062959466167833	0.8463521988047829	1.7425412966344816E-11	3'-5'-exoribonuclease activity
GO:0035117	7010	5	2350	3	0.21263233080057334	0.6689427143304804	7.099223099180324E-18	embryonic arm morphogenesis
GO:0000172	7010	1	2350	1	0.3352353780318613	0.6689427143304804	1.4265335235418458E-4	ribonuclease MRP complex
GO:0035105	7010	1	2350	1	0.3352353780318613	0.6689427143304804	1.4265335235418458E-4	sterol regulatory element binding protein import into nucleus
GO:0070567	7010	6	2350	2	0.6526751729069127	0.8463521988047829	6.080705010014502E-21	cytidylyltransferase activity
GO:0035107	7010	52	2350	21	0.18207808014767626	0.6689427143304804	1.0272207944679356E-132	appendage morphogenesis
GO:0070566	7010	8	2350	3	0.5365081219378939	0.7718469578115247	6.942433021076726E-27	adenylyltransferase activity
GO:0035108	7010	52	2350	21	0.18207808014767626	0.6689427143304804	1.0272207944679356E-132	limb morphogenesis
GO:0000166	7010	905	2350	310	0.3214790107697505	0.6689427143304804	0.0	nucleotide binding
GO:0035110	7010	2	2350	2	0.11235096347532138	0.6217174173295712	4.0705764689491554E-8	leg morphogenesis
GO:0000165	7010	116	2350	53	0.004043589367830823	0.20214457634895272	6.963480512422135E-256	MAPKKK cascade
GO:0035111	7010	2	2350	2	0.11235096347532138	0.6217174173295712	4.0705764689491554E-8	leg joint morphogenesis
GO:0000186	7010	14	2350	1	0.9967303375514143	0.9988852931330464	1.2764314535232477E-43	activation of MAPKK activity
GO:0070588	7010	13	2350	9	0.009141236142115098	0.30139305774002917	6.379422057378229E-41	calcium ion transmembrane transport
GO:0000187	7010	30	2350	15	0.045282936129747584	0.5509999361832909	1.1997954757183088E-83	activation of MAPK activity
GO:0000184	7010	10	2350	1	0.9832014624671686	0.9934551043162855	1.2745944521898422E-32	nuclear-transcribed mRNA catabolic process, nonsense-mediated decay
GO:0000185	7010	1	2350	1	0.3352353780318613	0.6689427143304804	1.4265335235418458E-4	activation of MAPKKK activity
GO:0070585	7010	15	2350	4	0.7954535137477009	0.8953075197353453	2.7367741284835907E-46	protein localization in mitochondrion
GO:0000188	7010	4	2350	2	0.41078951356707333	0.7432899301432114	9.947431406578311E-15	inactivation of MAPK activity
GO:0000178	7010	9	2350	3	0.6276028151966944	0.8405013908480543	8.923435759763541E-30	exosome (RNase complex)
GO:0035121	7010	6	2350	1	0.9137938112513343	0.9561406496694349	6.080705010014502E-21	tail morphogenesis
GO:0000176	7010	2	2350	1	0.5581197925901101	0.7718469578115247	4.0705764689491554E-8	nuclear exosome (RNase complex)
GO:0000177	7010	2	2350	2	0.11235096347532138	0.6217174173295712	4.0705764689491554E-8	cytoplasmic exosome (RNase complex)
GO:0070576	7010	1	2350	1	0.3352353780318613	0.6689427143304804	1.4265335235418458E-4	vitamin D 24-hydroxylase activity
GO:0000183	7010	2	2350	1	0.5581197925901101	0.7718469578115247	4.0705764689491554E-8	chromatin silencing at rDNA
GO:0070577	7010	4	2350	2	0.41078951356707333	0.7432899301432114	9.947431406578311E-15	histone acetyl-lysine binding
GO:0070579	7010	4	2350	1	0.8047980909651931	0.8953075197353453	9.947431406578311E-15	methylcytosine dioxygenase activity
GO:0070603	7010	10	2350	2	0.898323880829455	0.9527311145270667	1.2745944521898422E-32	SWI/SNF-type complex
GO:0035150	7010	24	2350	9	0.413249993036931	0.7460274788387208	3.2553040771704416E-69	regulation of tube size
GO:0070602	7010	2	2350	2	0.11235096347532138	0.6217174173295712	4.0705764689491554E-8	regulation of centromeric sister chromatid cohesion
GO:0035148	7010	32	2350	12	0.37898967411379486	0.7275124560333017	2.443263297710111E-88	tube formation
GO:0070601	7010	2	2350	2	0.11235096347532138	0.6217174173295712	4.0705764689491554E-8	centromeric sister chromatid cohesion
GO:0035140	7010	5	2350	3	0.21263233080057334	0.6689427143304804	7.099223099180324E-18	arm morphogenesis
GO:0035136	7010	15	2350	7	0.20742317901896445	0.6689427143304804	2.7367741284835907E-46	forelimb morphogenesis
GO:0035137	7010	11	2350	6	0.12478349593869802	0.6666399647436884	2.0029341391529903E-35	hindlimb morphogenesis
GO:0000216	7010	16	2350	7	0.2678267166773475	0.6689427143304804	6.259955118765037E-49	M/G1 transition of mitotic cell cycle
GO:0035162	7010	3	2350	3	0.037642702945213435	0.5509999361832909	1.7425412966344816E-11	embryonic hemopoiesis
GO:0000217	7010	4	2350	3	0.11274545550304026	0.6217174173295712	9.947431406578311E-15	DNA secondary structure binding
GO:0000209	7010	44	2350	13	0.7616787056381328	0.8891893630264425	1.8695463421205868E-115	protein polyubiquitination
GO:0070613	7010	6	2350	1	0.9137938112513343	0.9561406496694349	6.080705010014502E-21	regulation of protein processing
GO:0000239	7010	2	2350	1	0.5581197925901101	0.7718469578115247	4.0705764689491554E-8	pachytene
GO:0070633	7010	3	2350	2	0.2617674845355353	0.6689427143304804	1.7425412966344816E-11	transepithelial transport
GO:0000236	7010	33	2350	16	0.053132794164004085	0.6024265007371974	1.1554555578204748E-90	mitotic prometaphase
GO:0035176	7010	6	2350	1	0.9137938112513343	0.9561406496694349	6.080705010014502E-21	social behavior
GO:0035173	7010	3	2350	1	0.7062959466167833	0.8463521988047829	1.7425412966344816E-11	histone kinase activity
GO:0070627	7010	1	2350	1	0.3352353780318613	0.6689427143304804	1.4265335235418458E-4	ferrous iron import
GO:0000228	7010	91	2350	37	0.09148708297281721	0.6217174173295712	2.6633991638246957E-210	nuclear chromosome
GO:0000226	7010	84	2350	29	0.4635544509342222	0.7718469578115247	4.9762620627480473E-197	microtubule cytoskeleton organization
GO:0035197	7010	3	2350	1	0.7062959466167833	0.8463521988047829	1.7425412966344816E-11	siRNA binding
GO:0035196	7010	4	2350	2	0.41078951356707333	0.7432899301432114	9.947431406578311E-15	production of miRNAs involved in gene silencing by miRNA
GO:0070653	7010	2	2350	2	0.11235096347532138	0.6217174173295712	4.0705764689491554E-8	high-density lipoprotein particle receptor binding
GO:0035195	7010	12	2350	4	0.6124917641863055	0.8309977792334861	3.43409196595759E-38	gene silencing by miRNA
GO:0035194	7010	14	2350	4	0.7439166215904578	0.8720712553009234	1.2764314535232477E-43	posttranscriptional gene silencing by RNA
GO:0000247	7010	1	2350	1	0.3352353780318613	0.6689427143304804	1.4265335235418458E-4	C-8 sterol isomerase activity
GO:0000244	7010	1	2350	1	0.3352353780318613	0.6689427143304804	1.4265335235418458E-4	assembly of spliceosomal tri-snRNP
GO:0000245	7010	5	2350	1	0.8702740381871248	0.9322674579818575	7.099223099180324E-18	spliceosome assembly
GO:0070643	7010	2	2350	1	0.5581197925901101	0.7718469578115247	4.0705764689491554E-8	vitamin D 25-hydroxylase activity
GO:0000242	7010	6	2350	4	0.10193210117112692	0.6217174173295712	6.080705010014502E-21	pericentriolar material
GO:0070646	7010	31	2350	9	0.7612330039272645	0.8889324349358096	5.328604548345166E-86	protein modification by small protein removal
GO:0070647	7010	189	2350	69	0.2101833745470446	0.6689427143304804	0.0	protein modification by small protein conjugation or removal
GO:0052305	7010	2	2350	1	0.5581197925901101	0.7718469578115247	4.0705764689491554E-8	positive regulation by organism of innate immunity in other organism involved in symbiotic interaction
GO:0070167	7010	16	2350	8	0.12976148774503274	0.6689427143304804	6.259955118765037E-49	regulation of biomineral tissue development
GO:0052306	7010	2	2350	1	0.5581197925901101	0.7718469578115247	4.0705764689491554E-8	modulation by organism of innate immunity in other organism involved in symbiotic interaction
GO:0000272	7010	13	2350	6	0.2458703605849313	0.6689427143304804	6.379422057378229E-41	polysaccharide catabolic process
GO:0070161	7010	74	2350	24	0.6222054183481711	0.8405013908480543	1.2715739866360106E-177	anchoring junction
GO:0000279	7010	168	2350	73	0.004226911062358693	0.20214457634895272	0.0	M phase
GO:0052308	7010	2	2350	1	0.5581197925901101	0.7718469578115247	4.0705764689491554E-8	pathogen-associated molecular pattern dependent modulation by organism of innate immunity in other organism involved in symbiotic interaction
GO:0000278	7010	227	2350	90	0.028825609827851154	0.5408233462939692	0.0	mitotic cell cycle
GO:0070160	7010	41	2350	19	0.05968969094495111	0.6217174173295712	7.959581417903378E-109	occluding junction
GO:0034968	7010	19	2350	7	0.4640138638668363	0.7718469578115247	1.0642794367555126E-56	histone lysine methylation
GO:0052312	7010	4	2350	2	0.41078951356707333	0.7432899301432114	9.947431406578311E-15	modulation of transcription in other organism involved in symbiotic interaction
GO:0000280	7010	118	2350	54	0.0035800120711346013	0.19727618965413046	2.023087543331938E-259	nuclear division
GO:0000287	7010	74	2350	22	0.7922027537867595	0.8953075197353453	1.2715739866360106E-177	magnesium ion binding
GO:0070169	7010	8	2350	2	0.8081627395783643	0.8953075197353453	6.942433021076726E-27	positive regulation of biomineral tissue development
GO:0070168	7010	3	2350	2	0.2617674845355353	0.6689427143304804	1.7425412966344816E-11	negative regulation of biomineral tissue development
GO:0070171	7010	2	2350	2	0.11235096347532138	0.6217174173295712	4.0705764689491554E-8	negative regulation of tooth mineralization
GO:0070170	7010	2	2350	2	0.11235096347532138	0.6217174173295712	4.0705764689491554E-8	regulation of tooth mineralization
GO:0000266	7010	3	2350	2	0.2617674845355353	0.6689427143304804	1.7425412966344816E-11	mitochondrial fission
GO:0000267	7010	377	2350	135	0.1810855853951258	0.6689427143304804	0.0	cell fraction
GO:0000270	7010	3	2350	1	0.7062959466167833	0.8463521988047829	1.7425412966344816E-11	peptidoglycan metabolic process
GO:0000271	7010	31	2350	15	0.06127026109782095	0.6217174173295712	5.328604548345166E-86	polysaccharide biosynthetic process
GO:0000268	7010	1	2350	1	0.3352353780318613	0.6689427143304804	1.4265335235418458E-4	peroxisome targeting sequence binding
GO:0000305	7010	3	2350	2	0.2617674845355353	0.6689427143304804	1.7425412966344816E-11	response to oxygen radical
GO:0070198	7010	3	2350	1	0.7062959466167833	0.8463521988047829	1.7425412966344816E-11	protein localization to chromosome, telomeric region
GO:0000307	7010	4	2350	2	0.41078951356707333	0.7432899301432114	9.947431406578311E-15	cyclin-dependent protein kinase holoenzyme complex
GO:0034992	7010	2	2350	2	0.11235096347532138	0.6217174173295712	4.0705764689491554E-8	microtubule organizing center attachment site
GO:0034993	7010	2	2350	2	0.11235096347532138	0.6217174173295712	4.0705764689491554E-8	SUN-KASH complex
GO:0000309	7010	2	2350	1	0.5581197925901101	0.7718469578115247	4.0705764689491554E-8	nicotinamide-nucleotide adenylyltransferase activity
GO:0070193	7010	4	2350	3	0.11274545550304026	0.6217174173295712	9.947431406578311E-15	synaptonemal complex organization
GO:0070192	7010	8	2350	5	0.08978339321725029	0.6217174173295712	6.942433021076726E-27	chromosome organization involved in meiosis
GO:0000313	7010	27	2350	3	0.9983334622777392	0.9994749946320144	1.676368380030547E-76	organellar ribosome
GO:0070207	7010	7	2350	5	0.046289588547378	0.5509999361832909	6.077232305855707E-24	protein homotrimerization
GO:0070206	7010	12	2350	8	0.019361599849636976	0.43091800553379206	3.43409196595759E-38	protein trimerization
GO:0000314	7010	11	2350	2	0.9268063721522807	0.9641250578104357	2.0029341391529903E-35	organellar small ribosomal subunit
GO:0035004	7010	5	2350	1	0.8702740381871248	0.9322674579818575	7.099223099180324E-18	phosphatidylinositol 3-kinase activity
GO:0070201	7010	62	2350	28	0.03684789543800358	0.5509999361832909	1.5166227445276076E-153	regulation of establishment of protein localization
GO:0000318	7010	2	2350	1	0.5581197925901101	0.7718469578115247	4.0705764689491554E-8	protein-methionine-R-oxide reductase activity
GO:0000288	7010	23	2350	5	0.9271750873207464	0.9641250578104357	9.477003994708507E-67	nuclear-transcribed mRNA catabolic process, deadenylation-dependent decay
GO:0034979	7010	8	2350	3	0.5365081219378939	0.7718469578115247	6.942433021076726E-27	NAD-dependent protein deacetylase activity
GO:0000289	7010	11	2350	2	0.9268063721522807	0.9641250578104357	2.0029341391529903E-35	nuclear-transcribed mRNA poly(A) tail shortening
GO:0000290	7010	1	2350	1	0.3352353780318613	0.6689427143304804	1.4265335235418458E-4	deadenylation-dependent decapping of nuclear-transcribed mRNA
GO:0034976	7010	20	2350	4	0.941857857255015	0.9727140639303431	3.0447130217642167E-59	response to endoplasmic reticulum stress
GO:0000291	7010	10	2350	2	0.898323880829455	0.9527311145270667	1.2745944521898422E-32	nuclear-transcribed mRNA catabolic process, exonucleolytic
GO:0034983	7010	2	2350	1	0.5581197925901101	0.7718469578115247	4.0705764689491554E-8	peptidyl-lysine deacetylation
GO:0070189	7010	5	2350	1	0.8702740381871248	0.9322674579818575	7.099223099180324E-18	kynurenine metabolic process
GO:0000299	7010	7	2350	3	0.43374039225556626	0.7649673883110703	6.077232305855707E-24	integral to membrane of membrane fraction
GO:0000302	7010	21	2350	8	0.4064418615607892	0.7432899301432114	9.147206503175784E-62	response to reactive oxygen species
GO:0000303	7010	3	2350	2	0.2617674845355353	0.6689427143304804	1.7425412966344816E-11	response to superoxide
GO:0070227	7010	9	2350	3	0.6276028151966944	0.8405013908480543	8.923435759763541E-30	lymphocyte apoptosis
GO:0000340	7010	1	2350	1	0.3352353780318613	0.6689427143304804	1.4265335235418458E-4	RNA 7-methylguanosine cap binding
GO:0000339	7010	3	2350	1	0.7062959466167833	0.8463521988047829	1.7425412966344816E-11	RNA cap binding
GO:0035024	7010	3	2350	3	0.037642702945213435	0.5509999361832909	1.7425412966344816E-11	negative regulation of Rho protein signal transduction
GO:0070229	7010	3	2350	1	0.7062959466167833	0.8463521988047829	1.7425412966344816E-11	negative regulation of lymphocyte apoptosis
GO:0070228	7010	6	2350	2	0.6526751729069127	0.8463521988047829	6.080705010014502E-21	regulation of lymphocyte apoptosis
GO:0070231	7010	6	2350	1	0.9137938112513343	0.9561406496694349	6.080705010014502E-21	T cell apoptosis
GO:0035036	7010	5	2350	3	0.21263233080057334	0.6689427143304804	7.099223099180324E-18	sperm-egg recognition
GO:0035037	7010	1	2350	1	0.3352353780318613	0.6689427143304804	1.4265335235418458E-4	sperm entry
GO:0052255	7010	2	2350	1	0.5581197925901101	0.7718469578115247	4.0705764689491554E-8	modulation by organism of defense response of other organism involved in symbiotic interaction
GO:0000347	7010	1	2350	1	0.3352353780318613	0.6689427143304804	1.4265335235418458E-4	THO complex
GO:0000346	7010	2	2350	1	0.5581197925901101	0.7718469578115247	4.0705764689491554E-8	transcription export complex
GO:0035033	7010	3	2350	1	0.7062959466167833	0.8463521988047829	1.7425412966344816E-11	histone deacetylase regulator activity
GO:0035035	7010	8	2350	3	0.5365081219378939	0.7718469578115247	6.942433021076726E-27	histone acetyltransferase binding
GO:0070208	7010	3	2350	1	0.7062959466167833	0.8463521988047829	1.7425412966344816E-11	protein heterotrimerization
GO:0000323	7010	96	2350	26	0.9292443786066045	0.9657670408098185	1.2337889998998134E-219	lytic vacuole
GO:0070213	7010	1	2350	1	0.3352353780318613	0.6689427143304804	1.4265335235418458E-4	protein auto-ADP-ribosylation
GO:0000320	7010	1	2350	1	0.3352353780318613	0.6689427143304804	1.4265335235418458E-4	re-entry into mitotic cell cycle
GO:0070215	7010	1	2350	1	0.3352353780318613	0.6689427143304804	1.4265335235418458E-4	MDM2 binding
GO:0035021	7010	3	2350	2	0.2617674845355353	0.6689427143304804	1.7425412966344816E-11	negative regulation of Rac protein signal transduction
GO:0035020	7010	7	2350	3	0.43374039225556626	0.7649673883110703	6.077232305855707E-24	regulation of Rac protein signal transduction
GO:0035023	7010	59	2350	29	0.009064813931694757	0.30139305774002917	2.2436711033670533E-147	regulation of Rho protein signal transduction
GO:0035019	7010	11	2350	6	0.12478349593869802	0.6666399647436884	2.0029341391529903E-35	somatic stem cell maintenance
GO:0000375	7010	74	2350	20	0.9075032485911044	0.9561406496694349	1.2715739866360106E-177	RNA splicing, via transesterification reactions
GO:0000381	7010	3	2350	1	0.7062959466167833	0.8463521988047829	1.7425412966344816E-11	regulation of alternative nuclear mRNA splicing, via spliceosome
GO:0000380	7010	7	2350	3	0.43374039225556626	0.7649673883110703	6.077232305855707E-24	alternative nuclear mRNA splicing, via spliceosome
GO:0035068	7010	2	2350	1	0.5581197925901101	0.7718469578115247	4.0705764689491554E-8	micro-ribonucleoprotein complex
GO:0070265	7010	3	2350	1	0.7062959466167833	0.8463521988047829	1.7425412966344816E-11	necrotic cell death
GO:0035066	7010	5	2350	1	0.8702740381871248	0.9322674579818575	7.099223099180324E-18	positive regulation of histone acetylation
GO:0000377	7010	72	2350	19	0.9237773230456968	0.9633121869190082	1.132903829591591E-173	RNA splicing, via transesterification reactions with bulged adenosine as nucleophile
GO:0070271	7010	209	2350	82	0.045668934854424664	0.5509999361832909	0.0	protein complex biogenesis
GO:0035064	7010	13	2350	3	0.8646200445867005	0.9322674579818575	6.379422057378229E-41	methylated histone residue binding
GO:0035065	7010	6	2350	2	0.6526751729069127	0.8463521988047829	6.080705010014502E-21	regulation of histone acetylation
GO:0052257	7010	2	2350	1	0.5581197925901101	0.7718469578115247	4.0705764689491554E-8	pathogen-associated molecular pattern dependent induction by organism of innate immunity of other organism involved in symbiotic interaction
GO:0035054	7010	2	2350	1	0.5581197925901101	0.7718469578115247	4.0705764689491554E-8	embryonic heart tube anterior/posterior pattern formation
GO:0035051	7010	20	2350	10	0.09471453056310083	0.6217174173295712	3.0447130217642167E-59	cardiac cell differentiation
GO:0035050	7010	21	2350	7	0.5888120692650469	0.806788229144248	9.147206503175784E-62	embryonic heart tube development
GO:0070252	7010	8	2350	4	0.2624608427885449	0.6689427143304804	6.942433021076726E-27	actin-mediated cell contraction
GO:0070253	7010	3	2350	2	0.2617674845355353	0.6689427143304804	1.7425412966344816E-11	somatostatin secretion
GO:0070301	7010	6	2350	3	0.32333256043323255	0.6689427143304804	6.080705010014502E-21	cellular response to hydrogen peroxide
GO:0070302	7010	40	2350	18	0.08667540308719837	0.6217174173295712	1.3531288410404115E-106	regulation of stress-activated protein kinase signaling cascade
GO:0070303	7010	4	2350	3	0.11274545550304026	0.6217174173295712	9.947431406578311E-15	negative regulation of stress-activated protein kinase signaling cascade
GO:0000414	7010	1	2350	1	0.3352353780318613	0.6689427143304804	1.4265335235418458E-4	regulation of histone H3-K36 methylation
GO:0000415	7010	1	2350	1	0.3352353780318613	0.6689427143304804	1.4265335235418458E-4	negative regulation of histone H3-K36 methylation
GO:0000413	7010	6	2350	3	0.32333256043323255	0.6689427143304804	6.080705010014502E-21	protein peptidyl-prolyl isomerization
GO:0000403	7010	2	2350	2	0.11235096347532138	0.6217174173295712	4.0705764689491554E-8	Y-form DNA binding
GO:0000400	7010	2	2350	1	0.5581197925901101	0.7718469578115247	4.0705764689491554E-8	four-way junction DNA binding
GO:0000406	7010	1	2350	1	0.3352353780318613	0.6689427143304804	1.4265335235418458E-4	double-strand/single-strand DNA junction binding
GO:0070290	7010	2	2350	1	0.5581197925901101	0.7718469578115247	4.0705764689491554E-8	NAPE-specific phospholipase D activity
GO:0000404	7010	1	2350	1	0.3352353780318613	0.6689427143304804	1.4265335235418458E-4	loop DNA binding
GO:0000394	7010	5	2350	2	0.542894302078274	0.7718469578115247	7.099223099180324E-18	RNA splicing, via endonucleolytic cleavage and ligation
GO:0070287	7010	1	2350	1	0.3352353780318613	0.6689427143304804	1.4265335235418458E-4	ferritin receptor activity
GO:0070286	7010	2	2350	1	0.5581197925901101	0.7718469578115247	4.0705764689491554E-8	axonemal dynein complex assembly
GO:0000398	7010	72	2350	19	0.9237773230456968	0.9633121869190082	1.132903829591591E-173	nuclear mRNA splicing, via spliceosome
GO:0000387	7010	9	2350	3	0.6276028151966944	0.8405013908480543	8.923435759763541E-30	spliceosomal snRNP assembly
GO:0070279	7010	25	2350	7	0.7847990774547342	0.8953075197353453	1.1649384759377864E-71	vitamin B6 binding
GO:0070273	7010	4	2350	1	0.8047980909651931	0.8953075197353453	9.947431406578311E-15	phosphatidylinositol-4-phosphate binding
GO:0034875	7010	1	2350	1	0.3352353780318613	0.6689427143304804	1.4265335235418458E-4	caffeine oxidase activity
GO:0052472	7010	3	2350	2	0.2617674845355353	0.6689427143304804	1.7425412966344816E-11	modulation by host of symbiont transcription
GO:0070330	7010	6	2350	3	0.32333256043323255	0.6689427143304804	6.080705010014502E-21	aromatase activity
GO:0000445	7010	1	2350	1	0.3352353780318613	0.6689427143304804	1.4265335235418458E-4	THO complex part of transcription export complex
GO:0070328	7010	8	2350	5	0.08978339321725029	0.6217174173295712	6.942433021076726E-27	triglyceride homeostasis
GO:0070326	7010	1	2350	1	0.3352353780318613	0.6689427143304804	1.4265335235418458E-4	very-low-density lipoprotein particle receptor binding
GO:0000432	7010	1	2350	1	0.3352353780318613	0.6689427143304804	1.4265335235418458E-4	positive regulation of transcription from RNA polymerase II promoter by glucose
GO:0070327	7010	1	2350	1	0.3352353780318613	0.6689427143304804	1.4265335235418458E-4	thyroid hormone transport
GO:0070325	7010	5	2350	5	0.004222013789470284	0.20214457634895272	7.099223099180324E-18	lipoprotein particle receptor binding
GO:0000436	7010	1	2350	1	0.3352353780318613	0.6689427143304804	1.4265335235418458E-4	carbon catabolite activation of transcription from RNA polymerase II promoter
GO:0000429	7010	1	2350	1	0.3352353780318613	0.6689427143304804	1.4265335235418458E-4	carbon catabolite regulation of transcription from RNA polymerase II promoter
GO:0000428	7010	7	2350	2	0.7402490851657813	0.8703615027016347	6.077232305855707E-24	DNA-directed RNA polymerase complex
GO:0000430	7010	1	2350	1	0.3352353780318613	0.6689427143304804	1.4265335235418458E-4	regulation of transcription from RNA polymerase II promoter by glucose
GO:0070309	7010	1	2350	1	0.3352353780318613	0.6689427143304804	1.4265335235418458E-4	lens fiber cell morphogenesis
GO:0000421	7010	4	2350	1	0.8047980909651931	0.8953075197353453	9.947431406578311E-15	autophagic vacuole membrane
GO:0070307	7010	3	2350	1	0.7062959466167833	0.8463521988047829	1.7425412966344816E-11	lens fiber cell development
GO:0070306	7010	5	2350	2	0.542894302078274	0.7718469578115247	7.099223099180324E-18	lens fiber cell differentiation
GO:0070304	7010	11	2350	5	0.2936564116034816	0.6689427143304804	2.0029341391529903E-35	positive regulation of stress-activated protein kinase signaling cascade
GO:0070365	7010	4	2350	3	0.11274545550304026	0.6217174173295712	9.947431406578311E-15	hepatocyte differentiation
GO:0070366	7010	3	2350	2	0.2617674845355353	0.6689427143304804	1.7425412966344816E-11	regulation of hepatocyte differentiation
GO:0070367	7010	1	2350	1	0.3352353780318613	0.6689427143304804	1.4265335235418458E-4	negative regulation of hepatocyte differentiation
GO:0070352	7010	1	2350	1	0.3352353780318613	0.6689427143304804	1.4265335235418458E-4	positive regulation of white fat cell proliferation
GO:0000470	7010	1	2350	1	0.3352353780318613	0.6689427143304804	1.4265335235418458E-4	maturation of LSU-rRNA
GO:0000466	7010	1	2350	1	0.3352353780318613	0.6689427143304804	1.4265335235418458E-4	maturation of 5.8S rRNA from tricistronic rRNA transcript (SSU-rRNA, 5.8S rRNA, LSU-rRNA)
GO:0070358	7010	1	2350	1	0.3352353780318613	0.6689427143304804	1.4265335235418458E-4	actin polymerization-dependent cell motility
GO:0000463	7010	1	2350	1	0.3352353780318613	0.6689427143304804	1.4265335235418458E-4	maturation of LSU-rRNA from tricistronic rRNA transcript (SSU-rRNA, 5.8S rRNA, LSU-rRNA)
GO:0070344	7010	1	2350	1	0.3352353780318613	0.6689427143304804	1.4265335235418458E-4	regulation of fat cell proliferation
GO:0070346	7010	1	2350	1	0.3352353780318613	0.6689427143304804	1.4265335235418458E-4	positive regulation of fat cell proliferation
GO:0000460	7010	3	2350	1	0.7062959466167833	0.8463521988047829	1.7425412966344816E-11	maturation of 5.8S rRNA
GO:0070350	7010	1	2350	1	0.3352353780318613	0.6689427143304804	1.4265335235418458E-4	regulation of white fat cell proliferation
GO:0070339	7010	2	2350	2	0.11235096347532138	0.6217174173295712	4.0705764689491554E-8	response to bacterial lipopeptide
GO:0070341	7010	1	2350	1	0.3352353780318613	0.6689427143304804	1.4265335235418458E-4	fat cell proliferation
GO:0070343	7010	1	2350	1	0.3352353780318613	0.6689427143304804	1.4265335235418458E-4	white fat cell proliferation
GO:0000506	7010	1	2350	1	0.3352353780318613	0.6689427143304804	1.4265335235418458E-4	glycosylphosphatidylinositol-N-acetylglucosaminyltransferase (GPI-GnT) complex
GO:0070384	7010	1	2350	1	0.3352353780318613	0.6689427143304804	1.4265335235418458E-4	Harderian gland development
GO:0000502	7010	17	2350	7	0.3320959425604356	0.6689427143304804	1.521579025147918E-51	proteasome complex
GO:0070391	7010	3	2350	3	0.037642702945213435	0.5509999361832909	1.7425412966344816E-11	response to lipoteichoic acid
GO:0070382	7010	3	2350	2	0.2617674845355353	0.6689427143304804	1.7425412966344816E-11	exocytic vesicle
GO:0070371	7010	21	2350	9	0.2455287037946628	0.6689427143304804	9.147206503175784E-62	ERK1 and ERK2 cascade
GO:0070369	7010	2	2350	2	0.11235096347532138	0.6217174173295712	4.0705764689491554E-8	beta-catenin-TCF7L2 complex
GO:0070368	7010	2	2350	1	0.5581197925901101	0.7718469578115247	4.0705764689491554E-8	positive regulation of hepatocyte differentiation
GO:0070374	7010	17	2350	8	0.1760135368419482	0.6689427143304804	1.521579025147918E-51	positive regulation of ERK1 and ERK2 cascade
GO:0070373	7010	3	2350	2	0.2617674845355353	0.6689427143304804	1.7425412966344816E-11	negative regulation of ERK1 and ERK2 cascade
GO:0070372	7010	19	2350	9	0.15005660601586554	0.6689427143304804	1.0642794367555126E-56	regulation of ERK1 and ERK2 cascade
GO:0035751	7010	1	2350	1	0.3352353780318613	0.6689427143304804	1.4265335235418458E-4	regulation of lysosomal lumen pH
GO:0018149	7010	8	2350	5	0.08978339321725029	0.6217174173295712	6.942433021076726E-27	peptide cross-linking
GO:0035773	7010	1	2350	1	0.3352353780318613	0.6689427143304804	1.4265335235418458E-4	insulin secretion involved in cellular response to glucose stimulus
GO:0035770	7010	37	2350	14	0.345169816539999	0.6830583009380192	7.735761689285281E-100	RNA granule
GO:0035725	7010	5	2350	2	0.542894302078274	0.7718469578115247	7.099223099180324E-18	sodium ion transmembrane transport
GO:0018126	7010	2	2350	2	0.11235096347532138	0.6217174173295712	4.0705764689491554E-8	protein hydroxylation
GO:0035722	7010	1	2350	1	0.3352353780318613	0.6689427143304804	1.4265335235418458E-4	interleukin-12-mediated signaling pathway
GO:0018130	7010	105	2350	26	0.9804341480234009	0.9934551043162855	3.745873901998177E-236	heterocycle biosynthetic process
GO:0035821	7010	8	2350	4	0.2624608427885449	0.6689427143304804	6.942433021076726E-27	modification of morphology or physiology of other organism
GO:0035825	7010	9	2350	4	0.3543187354122279	0.6938448397237464	8.923435759763541E-30	reciprocal DNA recombination
GO:0070001	7010	11	2350	3	0.770152669871228	0.8945759196027825	2.0029341391529903E-35	aspartic-type peptidase activity
GO:0070003	7010	6	2350	4	0.10193210117112692	0.6217174173295712	6.080705010014502E-21	threonine-type peptidase activity
GO:0018106	7010	2	2350	1	0.5581197925901101	0.7718469578115247	4.0705764689491554E-8	peptidyl-histidine phosphorylation
GO:0070013	7010	853	2350	299	0.1657725405294317	0.6689427143304804	0.0	intracellular organelle lumen
GO:0018105	7010	28	2350	9	0.631190688047278	0.844588660521744	6.721797886412239E-79	peptidyl-serine phosphorylation
GO:0070008	7010	3	2350	3	0.037642702945213435	0.5509999361832909	1.7425412966344816E-11	serine-type exopeptidase activity
GO:0070011	7010	218	2350	83	0.08583288085552747	0.6217174173295712	0.0	peptidase activity, acting on L-amino acid peptides
GO:0018108	7010	36	2350	17	0.060864158899172585	0.6217174173295712	1.4580865411132562E-97	peptidyl-tyrosine phosphorylation
GO:0000578	7010	12	2350	7	0.0682029862607181	0.6217174173295712	3.43409196595759E-38	embryonic axis specification
GO:0035803	7010	2	2350	1	0.5581197925901101	0.7718469578115247	4.0705764689491554E-8	egg coat formation
GO:0018076	7010	2	2350	1	0.5581197925901101	0.7718469578115247	4.0705764689491554E-8	N-terminal peptidyl-lysine acetylation
GO:0070059	7010	3	2350	2	0.2617674845355353	0.6689427143304804	1.7425412966344816E-11	apoptosis in response to endoplasmic reticulum stress
GO:0070061	7010	4	2350	2	0.41078951356707333	0.7432899301432114	9.947431406578311E-15	fructose binding
GO:0018026	7010	5	2350	1	0.8702740381871248	0.9322674579818575	7.099223099180324E-18	peptidyl-lysine monomethylation
GO:0070060	7010	1	2350	1	0.3352353780318613	0.6689427143304804	1.4265335235418458E-4	'de novo' actin filament nucleation
GO:0018027	7010	5	2350	1	0.8702740381871248	0.9322674579818575	7.099223099180324E-18	peptidyl-lysine dimethylation
GO:0070063	7010	5	2350	3	0.21263233080057334	0.6689427143304804	7.099223099180324E-18	RNA polymerase binding
GO:0018024	7010	23	2350	7	0.6970954170199944	0.8463521988047829	9.477003994708507E-67	histone-lysine N-methyltransferase activity
GO:0070062	7010	3	2350	1	0.7062959466167833	0.8463521988047829	1.7425412966344816E-11	extracellular vesicular exosome
GO:0018022	7010	7	2350	1	0.9427179322634557	0.9727140639303431	6.077232305855707E-24	peptidyl-lysine methylation
GO:0070051	7010	1	2350	1	0.3352353780318613	0.6689427143304804	1.4265335235418458E-4	fibrinogen binding
GO:0070050	7010	1	2350	1	0.3352353780318613	0.6689427143304804	1.4265335235418458E-4	neuron homeostasis
GO:0070053	7010	2	2350	1	0.5581197925901101	0.7718469578115247	4.0705764689491554E-8	thrombospondin receptor activity
GO:0070052	7010	1	2350	1	0.3352353780318613	0.6689427143304804	1.4265335235418458E-4	collagen V binding
GO:0035617	7010	2	2350	2	0.11235096347532138	0.6217174173295712	4.0705764689491554E-8	stress granule disassembly
GO:0070072	7010	2	2350	2	0.11235096347532138	0.6217174173295712	4.0705764689491554E-8	vacuolar proton-transporting V-type ATPase complex assembly
GO:0035644	7010	1	2350	1	0.3352353780318613	0.6689427143304804	1.4265335235418458E-4	phosphoanandamide dephosphorylation
GO:0070075	7010	2	2350	1	0.5581197925901101	0.7718469578115247	4.0705764689491554E-8	tear secretion
GO:0070076	7010	5	2350	3	0.21263233080057334	0.6689427143304804	7.099223099180324E-18	histone lysine demethylation
GO:0070064	7010	3	2350	1	0.7062959466167833	0.8463521988047829	1.7425412966344816E-11	proline-rich region binding
GO:0035637	7010	200	2350	55	0.9732454468343027	0.991031168989581	0.0	multicellular organismal signaling
GO:0035639	7010	728	2350	243	0.5497758591568598	0.7718469578115247	0.0	purine ribonucleoside triphosphate binding
GO:0035638	7010	2	2350	1	0.5581197925901101	0.7718469578115247	4.0705764689491554E-8	signal maturation
GO:0070070	7010	2	2350	2	0.11235096347532138	0.6217174173295712	4.0705764689491554E-8	proton-transporting V-type ATPase complex assembly
GO:0070071	7010	3	2350	2	0.2617674845355353	0.6689427143304804	1.7425412966344816E-11	proton-transporting two-sector ATPase complex assembly
GO:0035634	7010	3	2350	2	0.2617674845355353	0.6689427143304804	1.7425412966344816E-11	response to stilbenoid
GO:0035591	7010	21	2350	8	0.4064418615607892	0.7432899301432114	9.147206503175784E-62	signaling adaptor activity
GO:0035588	7010	2	2350	1	0.5581197925901101	0.7718469578115247	4.0705764689491554E-8	G-protein coupled purinergic receptor signaling pathway
GO:0070016	7010	2	2350	2	0.11235096347532138	0.6217174173295712	4.0705764689491554E-8	armadillo repeat domain binding
GO:0035586	7010	8	2350	2	0.8081627395783643	0.8953075197353453	6.942433021076726E-27	purinergic receptor activity
GO:0035587	7010	3	2350	1	0.7062959466167833	0.8463521988047829	1.7425412966344816E-11	purinergic receptor signaling pathway
GO:0035610	7010	1	2350	1	0.3352353780318613	0.6689427143304804	1.4265335235418458E-4	protein side chain deglutamylation
GO:0035609	7010	1	2350	1	0.3352353780318613	0.6689427143304804	1.4265335235418458E-4	C-terminal protein deglutamylation
GO:0035608	7010	2	2350	1	0.5581197925901101	0.7718469578115247	4.0705764689491554E-8	protein deglutamylation
GO:0070035	7010	44	2350	17	0.2837195859620487	0.6689427143304804	1.8695463421205868E-115	purine NTP-dependent helicase activity
GO:0035601	7010	18	2350	7	0.39814227858643364	0.7432899301432114	3.9165483272968547E-54	protein deacylation
GO:0070125	7010	1	2350	1	0.3352353780318613	0.6689427143304804	1.4265335235418458E-4	mitochondrial translational elongation
GO:0070120	7010	3	2350	2	0.2617674845355353	0.6689427143304804	1.7425412966344816E-11	ciliary neurotrophic factor-mediated signaling pathway
GO:0070123	7010	1	2350	1	0.3352353780318613	0.6689427143304804	1.4265335235418458E-4	transforming growth factor beta receptor activity, type III
GO:0000737	7010	8	2350	3	0.5365081219378939	0.7718469578115247	6.942433021076726E-27	DNA catabolic process, endonucleolytic
GO:0035710	7010	8	2350	5	0.08978339321725029	0.6217174173295712	6.942433021076726E-27	CD4-positive, alpha-beta T cell activation
GO:0070095	7010	2	2350	1	0.5581197925901101	0.7718469578115247	4.0705764689491554E-8	fructose-6-phosphate binding
GO:0070094	7010	1	2350	1	0.3352353780318613	0.6689427143304804	1.4265335235418458E-4	positive regulation of glucagon secretion
GO:0070092	7010	1	2350	1	0.3352353780318613	0.6689427143304804	1.4265335235418458E-4	regulation of glucagon secretion
GO:0035662	7010	1	2350	1	0.3352353780318613	0.6689427143304804	1.4265335235418458E-4	Toll-like receptor 4 binding
GO:0070091	7010	2	2350	2	0.11235096347532138	0.6217174173295712	4.0705764689491554E-8	glucagon secretion
GO:0035663	7010	1	2350	1	0.3352353780318613	0.6689427143304804	1.4265335235418458E-4	Toll-like receptor 2 binding
GO:0000718	7010	6	2350	3	0.32333256043323255	0.6689427143304804	6.080705010014502E-21	nucleotide-excision repair, DNA damage removal
GO:0070087	7010	3	2350	3	0.037642702945213435	0.5509999361832909	1.7425412966344816E-11	chromo shadow domain binding
GO:0070085	7010	70	2350	18	0.9382492781891888	0.9727140639303431	1.0672313093616781E-169	glycosylation
GO:0000710	7010	3	2350	2	0.2617674845355353	0.6689427143304804	1.7425412966344816E-11	meiotic mismatch repair
GO:0070110	7010	1	2350	1	0.3352353780318613	0.6689427143304804	1.4265335235418458E-4	ciliary neurotrophic factor receptor complex
GO:0000731	7010	3	2350	1	0.7062959466167833	0.8463521988047829	1.7425412966344816E-11	DNA synthesis involved in DNA repair
GO:0070106	7010	1	2350	1	0.3352353780318613	0.6689427143304804	1.4265335235418458E-4	interleukin-27-mediated signaling pathway
GO:0070104	7010	1	2350	1	0.3352353780318613	0.6689427143304804	1.4265335235418458E-4	negative regulation of interleukin-6-mediated signaling pathway
GO:0070102	7010	4	2350	3	0.11274545550304026	0.6217174173295712	9.947431406578311E-15	interleukin-6-mediated signaling pathway
GO:0070103	7010	1	2350	1	0.3352353780318613	0.6689427143304804	1.4265335235418458E-4	regulation of interleukin-6-mediated signaling pathway
GO:0035665	7010	1	2350	1	0.3352353780318613	0.6689427143304804	1.4265335235418458E-4	TIRAP-dependent toll-like receptor 4 signaling pathway
GO:0000722	7010	3	2350	1	0.7062959466167833	0.8463521988047829	1.7425412966344816E-11	telomere maintenance via recombination
GO:0035664	7010	1	2350	1	0.3352353780318613	0.6689427143304804	1.4265335235418458E-4	TIRAP-dependent toll-like receptor signaling pathway
GO:0000723	7010	20	2350	8	0.34514161098314666	0.6830583009380192	3.0447130217642167E-59	telomere maintenance
GO:0000724	7010	9	2350	3	0.6276028151966944	0.8405013908480543	8.923435759763541E-30	double-strand break repair via homologous recombination
GO:0000725	7010	9	2350	3	0.6276028151966944	0.8405013908480543	8.923435759763541E-30	recombinational repair
GO:0000726	7010	4	2350	2	0.41078951356707333	0.7432899301432114	9.947431406578311E-15	non-recombinational repair
GO:0000822	7010	1	2350	1	0.3352353780318613	0.6689427143304804	1.4265335235418458E-4	inositol hexakisphosphate binding
GO:0000819	7010	15	2350	4	0.7954535137477009	0.8953075197353453	2.7367741284835907E-46	sister chromatid segregation
GO:0000828	7010	2	2350	1	0.5581197925901101	0.7718469578115247	4.0705764689491554E-8	inositol hexakisphosphate kinase activity
GO:0035519	7010	2	2350	1	0.5581197925901101	0.7718469578115247	4.0705764689491554E-8	protein K29-linked ubiquitination
GO:0000831	7010	1	2350	1	0.3352353780318613	0.6689427143304804	1.4265335235418458E-4	inositol hexakisphosphate 6-kinase activity
GO:0035517	7010	1	2350	1	0.3352353780318613	0.6689427143304804	1.4265335235418458E-4	PR-DUB complex
GO:0000826	7010	2	2350	1	0.5581197925901101	0.7718469578115247	4.0705764689491554E-8	inositol pyrophosphate synthase activity
GO:0000805	7010	3	2350	1	0.7062959466167833	0.8463521988047829	1.7425412966344816E-11	X chromosome
GO:0018401	7010	1	2350	1	0.3352353780318613	0.6689427143304804	1.4265335235418458E-4	peptidyl-proline hydroxylation to 4-hydroxy-L-proline
GO:0000800	7010	2	2350	1	0.5581197925901101	0.7718469578115247	4.0705764689491554E-8	lateral element
GO:0000801	7010	2	2350	1	0.5581197925901101	0.7718469578115247	4.0705764689491554E-8	central element
GO:0000803	7010	9	2350	3	0.6276028151966944	0.8405013908480543	8.923435759763541E-30	sex chromosome
GO:0000808	7010	2	2350	1	0.5581197925901101	0.7718469578115247	4.0705764689491554E-8	origin recognition complex
GO:0018410	7010	11	2350	5	0.2936564116034816	0.6689427143304804	2.0029341391529903E-35	C-terminal protein amino acid modification
GO:0000791	7010	4	2350	2	0.41078951356707333	0.7432899301432114	9.947431406578311E-15	euchromatin
GO:0000790	7010	48	2350	18	0.3280885766950271	0.6689427143304804	3.710957043276659E-124	nuclear chromatin
GO:0000786	7010	14	2350	6	0.31557746551467614	0.6689427143304804	1.2764314535232477E-43	nucleosome
GO:0000785	7010	80	2350	34	0.05758904770211705	0.6217174173295712	2.476303413069354E-189	chromatin
GO:0000784	7010	11	2350	4	0.5329496004671306	0.7718469578115247	2.0029341391529903E-35	nuclear chromosome, telomeric region
GO:0018394	7010	34	2350	14	0.21969494502906453	0.6689427143304804	5.630713625598696E-93	peptidyl-lysine acetylation
GO:0000795	7010	6	2350	3	0.32333256043323255	0.6689427143304804	6.080705010014502E-21	synaptonemal complex
GO:0000794	7010	21	2350	10	0.12841352877678874	0.6689427143304804	9.147206503175784E-62	condensed nuclear chromosome
GO:0000793	7010	59	2350	28	0.017938380885785844	0.4220827803267623	2.2436711033670533E-147	condensed chromosome
GO:0000792	7010	23	2350	9	0.3557982951178645	0.694498529979879	9.477003994708507E-67	heterochromatin
GO:0018393	7010	34	2350	14	0.21969494502906453	0.6689427143304804	5.630713625598696E-93	internal peptidyl-lysine acetylation
GO:0000775	7010	57	2350	25	0.06640939743479951	0.6217174173295712	3.169284175996863E-143	chromosome, centromeric region
GO:0035459	7010	1	2350	1	0.3352353780318613	0.6689427143304804	1.4265335235418458E-4	cargo loading into vesicle
GO:0000768	7010	3	2350	1	0.7062959466167833	0.8463521988047829	1.7425412966344816E-11	syncytium formation by plasma membrane fusion
GO:0000782	7010	4	2350	1	0.8047980909651931	0.8953075197353453	9.947431406578311E-15	telomere cap complex
GO:0000783	7010	4	2350	1	0.8047980909651931	0.8953075197353453	9.947431406578311E-15	nuclear telomere cap complex
GO:0000780	7010	7	2350	2	0.7402490851657813	0.8703615027016347	6.077232305855707E-24	condensed nuclear chromosome, centromeric region
GO:0000781	7010	18	2350	7	0.39814227858643364	0.7432899301432114	3.9165483272968547E-54	chromosome, telomeric region
GO:0000779	7010	38	2350	16	0.1701878884854568	0.6689427143304804	4.2156739451105985E-102	condensed chromosome, centromeric region
GO:0000776	7010	40	2350	19	0.04612119574948042	0.5509999361832909	1.3531288410404115E-106	kinetochore
GO:0000777	7010	33	2350	15	0.10361699207038208	0.6217174173295712	1.1554555578204748E-90	condensed chromosome kinetochore
GO:0035574	7010	2	2350	1	0.5581197925901101	0.7718469578115247	4.0705764689491554E-8	histone H4-K20 demethylation
GO:0035575	7010	2	2350	1	0.5581197925901101	0.7718469578115247	4.0705764689491554E-8	histone demethylase activity (H4-K20 specific)
GO:0035582	7010	1	2350	1	0.3352353780318613	0.6689427143304804	1.4265335235418458E-4	negative regulation of BMP signaling pathway by extracellular sequestering of BMP
GO:0035583	7010	1	2350	1	0.3352353780318613	0.6689427143304804	1.4265335235418458E-4	negative regulation of transforming growth factor beta receptor signaling pathway by extracellular sequestering of TGFbeta
GO:0035581	7010	1	2350	1	0.3352353780318613	0.6689427143304804	1.4265335235418458E-4	extracellular sequestering of receptor ligand
GO:0018343	7010	3	2350	1	0.7062959466167833	0.8463521988047829	1.7425412966344816E-11	protein farnesylation
GO:0018342	7010	6	2350	3	0.32333256043323255	0.6689427143304804	6.080705010014502E-21	protein prenylation
GO:0035556	7010	619	2350	224	0.07753251344908464	0.6217174173295712	0.0	intracellular signal transduction
GO:0018344	7010	3	2350	2	0.2617674845355353	0.6689427143304804	1.7425412966344816E-11	protein geranylgeranylation
GO:0035567	7010	16	2350	5	0.6670072959379343	0.8463521988047829	6.259955118765037E-49	non-canonical Wnt receptor signaling pathway
GO:0000832	7010	2	2350	1	0.5581197925901101	0.7718469578115247	4.0705764689491554E-8	inositol hexakisphosphate 5-kinase activity
GO:0035524	7010	1	2350	1	0.3352353780318613	0.6689427143304804	1.4265335235418458E-4	proline transmembrane transport
GO:0000956	7010	33	2350	5	0.9951586713209334	0.9983277296472336	1.1554555578204748E-90	nuclear-transcribed mRNA catabolic process
GO:0018298	7010	4	2350	1	0.8047980909651931	0.8953075197353453	9.947431406578311E-15	protein-chromophore linkage
GO:0035384	7010	6	2350	2	0.6526751729069127	0.8463521988047829	6.080705010014502E-21	thioester biosynthetic process
GO:0035383	7010	14	2350	5	0.5306868865044426	0.7718469578115247	1.2764314535232477E-43	thioester metabolic process
GO:0035382	7010	3	2350	3	0.037642702945213435	0.5509999361832909	1.7425412966344816E-11	sterol transmembrane transport
GO:0035376	7010	3	2350	3	0.037642702945213435	0.5509999361832909	1.7425412966344816E-11	sterol import
GO:0000940	7010	3	2350	1	0.7062959466167833	0.8463521988047829	1.7425412966344816E-11	condensed chromosome outer kinetochore
GO:0000932	7010	27	2350	9	0.5803704487800916	0.7982752899960066	1.676368380030547E-76	cytoplasmic mRNA processing body
GO:0018279	7010	30	2350	7	0.9198713541790864	0.9617336169472205	1.1997954757183088E-83	protein N-linked glycosylation via asparagine
GO:0000930	7010	4	2350	1	0.8047980909651931	0.8953075197353453	9.947431406578311E-15	gamma-tubulin complex
GO:0000922	7010	25	2350	12	0.09488802997349008	0.6217174173295712	1.1649384759377864E-71	spindle pole
GO:0000920	7010	2	2350	1	0.5581197925901101	0.7718469578115247	4.0705764689491554E-8	cytokinetic cell separation
GO:0000921	7010	1	2350	1	0.3352353780318613	0.6689427143304804	1.4265335235418458E-4	septin ring assembly
GO:0000917	7010	1	2350	1	0.3352353780318613	0.6689427143304804	1.4265335235418458E-4	barrier septum formation
GO:0000915	7010	1	2350	1	0.3352353780318613	0.6689427143304804	1.4265335235418458E-4	cytokinesis, actomyosin contractile ring assembly
GO:0000912	7010	1	2350	1	0.3352353780318613	0.6689427143304804	1.4265335235418458E-4	assembly of actomyosin apparatus involved in cell cycle cytokinesis
GO:0000910	7010	28	2350	13	0.10750103995112156	0.6217174173295712	6.721797886412239E-79	cytokinesis
GO:0035336	7010	5	2350	2	0.542894302078274	0.7718469578115247	7.099223099180324E-18	long-chain fatty-acyl-CoA metabolic process
GO:0035337	7010	6	2350	2	0.6526751729069127	0.8463521988047829	6.080705010014502E-21	fatty-acyl-CoA metabolic process
GO:0035338	7010	5	2350	2	0.542894302078274	0.7718469578115247	7.099223099180324E-18	long-chain fatty-acyl-CoA biosynthetic process
GO:0000904	7010	232	2350	81	0.3477022392706529	0.6877243085975765	0.0	cell morphogenesis involved in differentiation
GO:0000902	7010	304	2350	112	0.11728272835915962	0.6417971524098457	0.0	cell morphogenesis
GO:0000900	7010	1	2350	1	0.3352353780318613	0.6689427143304804	1.4265335235418458E-4	translation repressor activity, nucleic acid binding
GO:0035335	7010	23	2350	8	0.5271966782744201	0.7718469578115247	9.477003994708507E-67	peptidyl-tyrosine dephosphorylation
GO:0018242	7010	2	2350	2	0.11235096347532138	0.6217174173295712	4.0705764689491554E-8	protein O-linked glycosylation via serine
GO:0018243	7010	2	2350	2	0.11235096347532138	0.6217174173295712	4.0705764689491554E-8	protein O-linked glycosylation via threonine
GO:0035329	7010	9	2350	5	0.14763847700608493	0.6689427143304804	8.923435759763541E-30	hippo signaling cascade
GO:0035330	7010	2	2350	1	0.5581197925901101	0.7718469578115247	4.0705764689491554E-8	regulation of hippo signaling cascade
GO:0001012	7010	10	2350	2	0.898323880829455	0.9527311145270667	1.2745944521898422E-32	RNA polymerase II regulatory region DNA binding
GO:0035444	7010	1	2350	1	0.3352353780318613	0.6689427143304804	1.4265335235418458E-4	nickel ion transmembrane transport
GO:0035434	7010	2	2350	1	0.5581197925901101	0.7718469578115247	4.0705764689491554E-8	copper ion transmembrane transport
GO:0018208	7010	9	2350	4	0.3543187354122279	0.6938448397237464	8.923435759763541E-30	peptidyl-proline modification
GO:0000993	7010	2	2350	1	0.5581197925901101	0.7718469578115247	4.0705764689491554E-8	RNA polymerase II core binding
GO:0018209	7010	33	2350	12	0.42817563384512614	0.7649673883110703	1.1554555578204748E-90	peptidyl-serine modification
GO:0018210	7010	13	2350	2	0.9627184475600908	0.9838180996982903	6.379422057378229E-41	peptidyl-threonine modification
GO:0018212	7010	36	2350	17	0.060864158899172585	0.6217174173295712	1.4580865411132562E-97	peptidyl-tyrosine modification
GO:0018202	7010	5	2350	1	0.8702740381871248	0.9322674579818575	7.099223099180324E-18	peptidyl-histidine modification
GO:0000987	7010	4	2350	1	0.8047980909651931	0.8953075197353453	9.947431406578311E-15	core promoter proximal region sequence-specific DNA binding
GO:0018200	7010	5	2350	1	0.8702740381871248	0.9322674579818575	7.099223099180324E-18	peptidyl-glutamic acid modification
GO:0018205	7010	44	2350	16	0.398890799509255	0.7432899301432114	1.8695463421205868E-115	peptidyl-lysine modification
GO:0000988	7010	153	2350	62	0.03995996775635023	0.5509999361832909	4.2976E-319	protein binding transcription factor activity
GO:0000989	7010	153	2350	62	0.03995996775635023	0.5509999361832909	4.2976E-319	transcription factor binding transcription factor activity
GO:0000978	7010	4	2350	1	0.8047980909651931	0.8953075197353453	9.947431406578311E-15	RNA polymerase II core promoter proximal region sequence-specific DNA binding
GO:0000979	7010	3	2350	1	0.7062959466167833	0.8463521988047829	1.7425412966344816E-11	RNA polymerase II core promoter sequence-specific DNA binding
GO:0018193	7010	173	2350	56	0.6553066778616378	0.8463521988047829	0.0	peptidyl-amino acid modification
GO:0000976	7010	10	2350	2	0.898323880829455	0.9527311145270667	1.2745944521898422E-32	transcription regulatory region sequence-specific DNA binding
GO:0035411	7010	3	2350	2	0.2617674845355353	0.6689427143304804	1.7425412966344816E-11	catenin import into nucleus
GO:0000977	7010	10	2350	2	0.898323880829455	0.9527311145270667	1.2745944521898422E-32	RNA polymerase II regulatory region sequence-specific DNA binding
GO:0000982	7010	6	2350	3	0.32333256043323255	0.6689427143304804	6.080705010014502E-21	RNA polymerase II core promoter proximal region sequence-specific DNA binding transcription factor activity
GO:0035412	7010	3	2350	2	0.2617674845355353	0.6689427143304804	1.7425412966344816E-11	regulation of catenin import into nucleus
GO:0018197	7010	1	2350	1	0.3352353780318613	0.6689427143304804	1.4265335235418458E-4	peptidyl-aspartic acid modification
GO:0000981	7010	44	2350	18	0.18815618341845944	0.6689427143304804	1.8695463421205868E-115	sequence-specific DNA binding RNA polymerase II transcription factor activity
GO:0018196	7010	30	2350	7	0.9198713541790864	0.9617336169472205	1.1997954757183088E-83	peptidyl-asparagine modification
GO:0035414	7010	2	2350	2	0.11235096347532138	0.6217174173295712	4.0705764689491554E-8	negative regulation of catenin import into nucleus
GO:0000975	7010	22	2350	7	0.6453871052275743	0.8463521988047829	2.8793610397805644E-64	regulatory region DNA binding
GO:0016525	7010	13	2350	8	0.03571418178201566	0.5509999361832909	6.379422057378229E-41	negative regulation of angiogenesis
GO:0001101	7010	21	2350	10	0.12841352877678874	0.6689427143304804	9.147206503175784E-62	response to acid
GO:0071496	7010	50	2350	18	0.40626004519529224	0.7432899301432114	1.8760584230911126E-128	cellular response to external stimulus
GO:0071503	7010	3	2350	1	0.7062959466167833	0.8463521988047829	1.7425412966344816E-11	response to heparin
GO:0016520	7010	2	2350	2	0.11235096347532138	0.6217174173295712	4.0705764689491554E-8	growth hormone-releasing hormone receptor activity
GO:0051464	7010	1	2350	1	0.3352353780318613	0.6689427143304804	1.4265335235418458E-4	positive regulation of cortisol secretion
GO:0001098	7010	3	2350	1	0.7062959466167833	0.8463521988047829	1.7425412966344816E-11	basal transcription machinery binding
GO:0001099	7010	3	2350	1	0.7062959466167833	0.8463521988047829	1.7425412966344816E-11	basal RNA polymerase II transcription machinery binding
GO:0016517	7010	1	2350	1	0.3352353780318613	0.6689427143304804	1.4265335235418458E-4	interleukin-12 receptor activity
GO:0051462	7010	1	2350	1	0.3352353780318613	0.6689427143304804	1.4265335235418458E-4	regulation of cortisol secretion
GO:0051461	7010	4	2350	2	0.41078951356707333	0.7432899301432114	9.947431406578311E-15	positive regulation of corticotropin secretion
GO:0051458	7010	4	2350	2	0.41078951356707333	0.7432899301432114	9.947431406578311E-15	corticotropin secretion
GO:0071495	7010	130	2350	47	0.2897139233715721	0.6689427143304804	2.455049343394459E-280	cellular response to endogenous stimulus
GO:0051459	7010	4	2350	2	0.41078951356707333	0.7432899301432114	9.947431406578311E-15	regulation of corticotropin secretion
GO:0051457	7010	4	2350	2	0.41078951356707333	0.7432899301432114	9.947431406578311E-15	maintenance of protein location in nucleus
GO:0016540	7010	1	2350	1	0.3352353780318613	0.6689427143304804	1.4265335235418458E-4	protein autoprocessing
GO:0071514	7010	3	2350	3	0.037642702945213435	0.5509999361832909	1.7425412966344816E-11	genetic imprinting
GO:0051481	7010	2	2350	1	0.5581197925901101	0.7718469578115247	4.0705764689491554E-8	reduction of cytosolic calcium ion concentration
GO:0016538	7010	8	2350	2	0.8081627395783643	0.8953075197353453	6.942433021076726E-27	cyclin-dependent protein kinase regulator activity
GO:0051480	7010	32	2350	8	0.8894970553604691	0.9504049893207452	2.443263297710111E-88	cytosolic calcium ion homeostasis
GO:0071504	7010	2	2350	1	0.5581197925901101	0.7718469578115247	4.0705764689491554E-8	cellular response to heparin
GO:0016528	7010	20	2350	3	0.9832431927110038	0.9934551043162855	3.0447130217642167E-59	sarcoplasm
GO:0001104	7010	10	2350	6	0.07838095862008689	0.6217174173295712	1.2745944521898422E-32	RNA polymerase II transcription cofactor activity
GO:0016529	7010	19	2350	3	0.9770353923994418	0.9916330360777437	1.0642794367555126E-56	sarcoplasmic reticulum
GO:0016558	7010	3	2350	3	0.037642702945213435	0.5509999361832909	1.7425412966344816E-11	protein import into peroxisome matrix
GO:0051496	7010	6	2350	2	0.6526751729069127	0.8463521988047829	6.080705010014502E-21	positive regulation of stress fiber assembly
GO:0051497	7010	3	2350	1	0.7062959466167833	0.8463521988047829	1.7425412966344816E-11	negative regulation of stress fiber assembly
GO:0051492	7010	10	2350	3	0.7054609236708557	0.8463521988047829	1.2745944521898422E-32	regulation of stress fiber assembly
GO:0051493	7010	76	2350	25	0.5894612115665858	0.8075372648026244	1.506818489170967E-181	regulation of cytoskeleton organization
GO:0051494	7010	34	2350	15	0.13013430610365706	0.6689427143304804	5.630713625598696E-93	negative regulation of cytoskeleton organization
GO:0051495	7010	30	2350	8	0.8391418708321057	0.9197994077280558	1.1997954757183088E-83	positive regulation of cytoskeleton organization
GO:0051488	7010	2	2350	2	0.11235096347532138	0.6217174173295712	4.0705764689491554E-8	activation of anaphase-promoting complex activity
GO:0051489	7010	4	2350	1	0.8047980909651931	0.8953075197353453	9.947431406578311E-15	regulation of filopodium assembly
GO:0071526	7010	1	2350	1	0.3352353780318613	0.6689427143304804	1.4265335235418458E-4	semaphorin-plexin signaling pathway
GO:0016574	7010	8	2350	2	0.8081627395783643	0.8953075197353453	6.942433021076726E-27	histone ubiquitination
GO:0071545	7010	4	2350	1	0.8047980909651931	0.8953075197353453	9.947431406578311E-15	inositol phosphate catabolic process
GO:0016575	7010	15	2350	6	0.38768032318101375	0.7398694470008206	2.7367741284835907E-46	histone deacetylation
GO:0016572	7010	5	2350	3	0.21263233080057334	0.6689427143304804	7.099223099180324E-18	histone phosphorylation
GO:0071546	7010	1	2350	1	0.3352353780318613	0.6689427143304804	1.4265335235418458E-4	pi-body
GO:0016573	7010	34	2350	14	0.21969494502906453	0.6689427143304804	5.630713625598696E-93	histone acetylation
GO:0071549	7010	1	2350	1	0.3352353780318613	0.6689427143304804	1.4265335235418458E-4	cellular response to dexamethasone stimulus
GO:0016570	7010	93	2350	35	0.22962921703530842	0.6689427143304804	4.76083518231172E-214	histone modification
GO:0071548	7010	1	2350	1	0.3352353780318613	0.6689427143304804	1.4265335235418458E-4	response to dexamethasone stimulus
GO:0016571	7010	24	2350	8	0.58417002089527	0.8015427067133429	3.2553040771704416E-69	histone methylation
GO:0016568	7010	166	2350	63	0.12762221381948444	0.6689427143304804	0.0	chromatin modification
GO:0016569	7010	96	2350	37	0.17327112078477425	0.6689427143304804	1.2337889998998134E-219	covalent chromatin modification
GO:0016567	7010	150	2350	60	0.05497656947618941	0.6186732680686791	3.9490866245E-314	protein ubiquitination
GO:0071539	7010	2	2350	1	0.5581197925901101	0.7718469578115247	4.0705764689491554E-8	protein localization to centrosome
GO:0016560	7010	1	2350	1	0.3352353780318613	0.6689427143304804	1.4265335235418458E-4	protein import into peroxisome matrix, docking
GO:0016585	7010	47	2350	15	0.6459059311156286	0.8463521988047829	5.383207060882811E-122	chromatin remodeling complex
GO:0071436	7010	2	2350	1	0.5581197925901101	0.7718469578115247	4.0705764689491554E-8	sodium ion export
GO:0016589	7010	2	2350	2	0.11235096347532138	0.6217174173295712	4.0705764689491554E-8	NURF complex
GO:0016591	7010	19	2350	5	0.8170511152244332	0.9037567080247801	1.0642794367555126E-56	DNA-directed RNA polymerase II, holoenzyme
GO:0016577	7010	5	2350	3	0.21263233080057334	0.6689427143304804	7.099223099180324E-18	histone demethylation
GO:0016579	7010	29	2350	9	0.6784836445935032	0.8463521988047829	2.791924071993991E-81	protein deubiquitination
GO:0016578	7010	10	2350	2	0.898323880829455	0.9527311145270667	1.2745944521898422E-32	histone deubiquitination
GO:0016581	7010	6	2350	2	0.6526751729069127	0.8463521988047829	6.080705010014502E-21	NuRD complex
GO:0016580	7010	6	2350	2	0.6526751729069127	0.8463521988047829	6.080705010014502E-21	Sin3 complex
GO:0051547	7010	2	2350	2	0.11235096347532138	0.6217174173295712	4.0705764689491554E-8	regulation of keratinocyte migration
GO:0051546	7010	4	2350	2	0.41078951356707333	0.7432899301432114	9.947431406578311E-15	keratinocyte migration
GO:0016601	7010	12	2350	3	0.822706305094469	0.9061959301292166	3.43409196595759E-38	Rac protein signal transduction
GO:0051545	7010	1	2350	1	0.3352353780318613	0.6689427143304804	1.4265335235418458E-4	negative regulation of elastin biosynthetic process
GO:0071453	7010	8	2350	5	0.08978339321725029	0.6217174173295712	6.942433021076726E-27	cellular response to oxygen levels
GO:0016602	7010	3	2350	2	0.2617674845355353	0.6689427143304804	1.7425412966344816E-11	CCAAT-binding factor complex
GO:0071451	7010	2	2350	2	0.11235096347532138	0.6217174173295712	4.0705764689491554E-8	cellular response to superoxide
GO:0016604	7010	101	2350	43	0.03494812017006106	0.5509999361832909	7.433214584091543E-229	nuclear body
GO:0071450	7010	2	2350	2	0.11235096347532138	0.6217174173295712	4.0705764689491554E-8	cellular response to oxygen radical
GO:0016605	7010	23	2350	14	0.006478016994475448	0.2789441197621122	9.477003994708507E-67	PML body
GO:0051549	7010	2	2350	2	0.11235096347532138	0.6217174173295712	4.0705764689491554E-8	positive regulation of keratinocyte migration
GO:0016607	7010	53	2350	21	0.21081266803867627	0.6689427143304804	7.824475726783534E-135	nuclear speck
GO:0071447	7010	1	2350	1	0.3352353780318613	0.6689427143304804	1.4265335235418458E-4	cellular response to hydroperoxide
GO:0051539	7010	6	2350	2	0.6526751729069127	0.8463521988047829	6.080705010014502E-21	4 iron, 4 sulfur cluster binding
GO:0016592	7010	17	2350	6	0.5291360568227567	0.7718469578115247	1.521579025147918E-51	mediator complex
GO:0016594	7010	5	2350	2	0.542894302078274	0.7718469578115247	7.099223099180324E-18	glycine binding
GO:0071445	7010	23	2350	7	0.6970954170199944	0.8463521988047829	9.477003994708507E-67	cellular response to protein stimulus
GO:0051537	7010	10	2350	1	0.9832014624671686	0.9934551043162855	1.2745944521898422E-32	2 iron, 2 sulfur cluster binding
GO:0051536	7010	18	2350	3	0.9686739702524128	0.987982252859049	3.9165483272968547E-54	iron-sulfur cluster binding
GO:0051543	7010	1	2350	1	0.3352353780318613	0.6689427143304804	1.4265335235418458E-4	regulation of elastin biosynthetic process
GO:0051542	7010	1	2350	1	0.3352353780318613	0.6689427143304804	1.4265335235418458E-4	elastin biosynthetic process
GO:0016597	7010	23	2350	8	0.5271966782744201	0.7718469578115247	9.477003994708507E-67	amino acid binding
GO:0051541	7010	2	2350	1	0.5581197925901101	0.7718469578115247	4.0705764689491554E-8	elastin metabolic process
GO:0001047	7010	3	2350	1	0.7062959466167833	0.8463521988047829	1.7425412966344816E-11	core promoter binding
GO:0051540	7010	18	2350	3	0.9686739702524128	0.987982252859049	3.9165483272968547E-54	metal cluster binding
GO:0001046	7010	3	2350	1	0.7062959466167833	0.8463521988047829	1.7425412966344816E-11	core promoter sequence-specific DNA binding
GO:0051560	7010	1	2350	1	0.3352353780318613	0.6689427143304804	1.4265335235418458E-4	mitochondrial calcium ion homeostasis
GO:0051561	7010	1	2350	1	0.3352353780318613	0.6689427143304804	1.4265335235418458E-4	elevation of mitochondrial calcium ion concentration
GO:0001067	7010	22	2350	7	0.6453871052275743	0.8463521988047829	2.8793610397805644E-64	regulatory region nucleic acid binding
GO:0016616	7010	30	2350	10	0.5771969739062071	0.7948815369417882	1.1997954757183088E-83	oxidoreductase activity, acting on the CH-OH group of donors, NAD or NADP as acceptor
GO:0001071	7010	374	2350	156	4.153272284993043E-4	0.05362856434719001	0.0	nucleic acid binding transcription factor activity
GO:0071466	7010	35	2350	15	0.16012479528533985	0.6689427143304804	2.8250426733980742E-95	cellular response to xenobiotic stimulus
GO:0051567	7010	3	2350	2	0.2617674845355353	0.6689427143304804	1.7425412966344816E-11	histone H3-K9 methylation
GO:0016620	7010	6	2350	2	0.6526751729069127	0.8463521988047829	6.080705010014502E-21	oxidoreductase activity, acting on the aldehyde or oxo group of donors, NAD or NADP as acceptor
GO:0051552	7010	1	2350	1	0.3352353780318613	0.6689427143304804	1.4265335235418458E-4	flavone metabolic process
GO:0016608	7010	1	2350	1	0.3352353780318613	0.6689427143304804	1.4265335235418458E-4	growth hormone-releasing hormone activity
GO:0071456	7010	8	2350	5	0.08978339321725029	0.6217174173295712	6.942433021076726E-27	cellular response to hypoxia
GO:0016614	7010	36	2350	11	0.7055968425505406	0.8463521988047829	1.4580865411132562E-97	oxidoreductase activity, acting on CH-OH group of donors
GO:0051577	7010	2	2350	1	0.5581197925901101	0.7718469578115247	4.0705764689491554E-8	MyoD binding
GO:0016634	7010	3	2350	1	0.7062959466167833	0.8463521988047829	1.7425412966344816E-11	oxidoreductase activity, acting on the CH-CH group of donors, oxygen as acceptor
GO:0016638	7010	6	2350	1	0.9137938112513343	0.9561406496694349	6.080705010014502E-21	oxidoreductase activity, acting on the CH-NH2 group of donors
GO:0071481	7010	3	2350	2	0.2617674845355353	0.6689427143304804	1.7425412966344816E-11	cellular response to X-ray
GO:0016639	7010	1	2350	1	0.3352353780318613	0.6689427143304804	1.4265335235418458E-4	oxidoreductase activity, acting on the CH-NH2 group of donors, NAD or NADP as acceptor
GO:0071480	7010	4	2350	1	0.8047980909651931	0.8953075197353453	9.947431406578311E-15	cellular response to gamma radiation
GO:0071482	7010	7	2350	3	0.43374039225556626	0.7649673883110703	6.077232305855707E-24	cellular response to light stimulus
GO:0051569	7010	1	2350	1	0.3352353780318613	0.6689427143304804	1.4265335235418458E-4	regulation of histone H3-K4 methylation
GO:0016627	7010	19	2350	9	0.15005660601586554	0.6689427143304804	1.0642794367555126E-56	oxidoreductase activity, acting on the CH-CH group of donors
GO:0051568	7010	6	2350	2	0.6526751729069127	0.8463521988047829	6.080705010014502E-21	histone H3-K4 methylation
GO:0071479	7010	9	2350	3	0.6276028151966944	0.8405013908480543	8.923435759763541E-30	cellular response to ionizing radiation
GO:0071478	7010	14	2350	5	0.5306868865044426	0.7718469578115247	1.2764314535232477E-43	cellular response to radiation
GO:0051572	7010	1	2350	1	0.3352353780318613	0.6689427143304804	1.4265335235418458E-4	negative regulation of histone H3-K4 methylation
GO:0016628	7010	8	2350	5	0.08978339321725029	0.6217174173295712	6.942433021076726E-27	oxidoreductase activity, acting on the CH-CH group of donors, NAD or NADP as acceptor
GO:0051575	7010	1	2350	1	0.3352353780318613	0.6689427143304804	1.4265335235418458E-4	5'-deoxyribose-5-phosphate lyase activity
GO:0001077	7010	6	2350	3	0.32333256043323255	0.6689427143304804	6.080705010014502E-21	RNA polymerase II core promoter proximal region sequence-specific DNA binding transcription factor activity involved in positive regulation of transcription
GO:0001076	7010	11	2350	6	0.12478349593869802	0.6666399647436884	2.0029341391529903E-35	RNA polymerase II transcription factor binding transcription factor activity
GO:0051591	7010	11	2350	4	0.5329496004671306	0.7718469578115247	2.0029341391529903E-35	response to cAMP
GO:0071617	7010	1	2350	1	0.3352353780318613	0.6689427143304804	1.4265335235418458E-4	lysophospholipid acyltransferase activity
GO:0051589	7010	3	2350	2	0.2617674845355353	0.6689427143304804	1.7425412966344816E-11	negative regulation of neurotransmitter transport
GO:0051588	7010	9	2350	3	0.6276028151966944	0.8405013908480543	8.923435759763541E-30	regulation of neurotransmitter transport
GO:0071616	7010	6	2350	2	0.6526751729069127	0.8463521988047829	6.080705010014502E-21	acyl-CoA biosynthetic process
GO:0071622	7010	2	2350	1	0.5581197925901101	0.7718469578115247	4.0705764689491554E-8	regulation of granulocyte chemotaxis
GO:0071621	7010	2	2350	1	0.5581197925901101	0.7718469578115247	4.0705764689491554E-8	granulocyte chemotaxis
GO:0051598	7010	1	2350	1	0.3352353780318613	0.6689427143304804	1.4265335235418458E-4	meiotic recombination checkpoint
GO:0051597	7010	5	2350	1	0.8702740381871248	0.9322674579818575	7.099223099180324E-18	response to methylmercury
GO:0051593	7010	3	2350	2	0.2617674845355353	0.6689427143304804	1.7425412966344816E-11	response to folic acid
GO:0051592	7010	17	2350	8	0.1760135368419482	0.6689427143304804	1.521579025147918E-51	response to calcium ion
GO:0051606	7010	33	2350	16	0.053132794164004085	0.6024265007371974	1.1554555578204748E-90	detection of stimulus
GO:0016405	7010	4	2350	2	0.41078951356707333	0.7432899301432114	9.947431406578311E-15	CoA-ligase activity
GO:0071634	7010	6	2350	3	0.32333256043323255	0.6689427143304804	6.080705010014502E-21	regulation of transforming growth factor-beta production
GO:0016404	7010	1	2350	1	0.3352353780318613	0.6689427143304804	1.4265335235418458E-4	15-hydroxyprostaglandin dehydrogenase (NAD+) activity
GO:0051607	7010	31	2350	12	0.33044702751657745	0.6689427143304804	5.328604548345166E-86	defense response to virus
GO:0016407	7010	24	2350	6	0.866400383368754	0.9322674579818575	3.2553040771704416E-69	acetyltransferase activity
GO:0051604	7010	39	2350	13	0.5701724621619094	0.7868579687978714	2.358165287714301E-104	protein maturation
GO:0051605	7010	24	2350	9	0.413249993036931	0.7460274788387208	3.2553040771704416E-69	protein maturation by peptide bond cleavage
GO:0051602	7010	4	2350	1	0.8047980909651931	0.8953075197353453	9.947431406578311E-15	response to electrical stimulus
GO:0051603	7010	171	2350	64	0.15562544459717104	0.6689427143304804	0.0	proteolysis involved in cellular protein catabolic process
GO:0016403	7010	1	2350	1	0.3352353780318613	0.6689427143304804	1.4265335235418458E-4	dimethylargininase activity
GO:0071636	7010	3	2350	2	0.2617674845355353	0.6689427143304804	1.7425412966344816E-11	positive regulation of transforming growth factor-beta production
GO:0051610	7010	2	2350	1	0.5581197925901101	0.7718469578115247	4.0705764689491554E-8	serotonin uptake
GO:0016409	7010	8	2350	1	0.9619401026506337	0.9838180996982903	6.942433021076726E-27	palmitoyltransferase activity
GO:0016411	7010	10	2350	3	0.7054609236708557	0.8463521988047829	1.2745944521898422E-32	acylglycerol O-acyltransferase activity
GO:0016410	7010	28	2350	9	0.631190688047278	0.844588660521744	6.721797886412239E-79	N-acyltransferase activity
GO:0016421	7010	2	2350	2	0.11235096347532138	0.6217174173295712	4.0705764689491554E-8	CoA carboxylase activity
GO:0051636	7010	2	2350	2	0.11235096347532138	0.6217174173295712	4.0705764689491554E-8	Gram-negative bacterial cell surface binding
GO:0071664	7010	2	2350	2	0.11235096347532138	0.6217174173295712	4.0705764689491554E-8	catenin-TCF7L2 complex
GO:0051637	7010	1	2350	1	0.3352353780318613	0.6689427143304804	1.4265335235418458E-4	Gram-positive bacterial cell surface binding
GO:0051635	7010	3	2350	3	0.037642702945213435	0.5509999361832909	1.7425412966344816E-11	bacterial cell surface binding
GO:0016447	7010	14	2350	7	0.15292755400756544	0.6689427143304804	1.2764314535232477E-43	somatic recombination of immunoglobulin gene segments
GO:0051645	7010	1	2350	1	0.3352353780318613	0.6689427143304804	1.4265335235418458E-4	Golgi localization
GO:0016446	7010	1	2350	1	0.3352353780318613	0.6689427143304804	1.4265335235418458E-4	somatic hypermutation of immunoglobulin genes
GO:0071674	7010	3	2350	2	0.2617674845355353	0.6689427143304804	1.7425412966344816E-11	mononuclear cell migration
GO:0051646	7010	8	2350	3	0.5365081219378939	0.7718469578115247	6.942433021076726E-27	mitochondrion localization
GO:0016445	7010	14	2350	7	0.15292755400756544	0.6689427143304804	1.2764314535232477E-43	somatic diversification of immunoglobulins
GO:0071675	7010	2	2350	1	0.5581197925901101	0.7718469578115247	4.0705764689491554E-8	regulation of mononuclear cell migration
GO:0016444	7010	17	2350	9	0.07772793250996882	0.6217174173295712	1.521579025147918E-51	somatic cell DNA recombination
GO:0051647	7010	6	2350	3	0.32333256043323255	0.6689427143304804	6.080705010014502E-21	nucleus localization
GO:0051640	7010	51	2350	18	0.4459948867494148	0.7718469578115247	1.3746979824373248E-130	organelle localization
GO:0016442	7010	5	2350	3	0.21263233080057334	0.6689427143304804	7.099223099180324E-18	RNA-induced silencing complex
GO:0051641	7010	568	2350	188	0.6049406382030691	0.825014231401901	0.0	cellular localization
GO:0016441	7010	14	2350	4	0.7439166215904578	0.8720712553009234	1.2764314535232477E-43	posttranscriptional gene silencing
GO:0051642	7010	6	2350	4	0.10193210117112692	0.6217174173295712	6.080705010014502E-21	centrosome localization
GO:0051643	7010	1	2350	1	0.3352353780318613	0.6689427143304804	1.4265335235418458E-4	endoplasmic reticulum localization
GO:0051651	7010	31	2350	15	0.06127026109782095	0.6217174173295712	5.328604548345166E-86	maintenance of location in cell
GO:0071559	7010	7	2350	4	0.17612211800242975	0.6689427143304804	6.077232305855707E-24	response to transforming growth factor beta stimulus
GO:0071558	7010	2	2350	1	0.5581197925901101	0.7718469578115247	4.0705764689491554E-8	histone demethylase activity (H3-K27 specific)
GO:0051650	7010	17	2350	4	0.8732890040284512	0.9344809005627642	1.521579025147918E-51	establishment of vesicle localization
GO:0071557	7010	2	2350	1	0.5581197925901101	0.7718469578115247	4.0705764689491554E-8	histone H3-K27 demethylation
GO:0051649	7010	508	2350	164	0.7456715484057495	0.8739984830339589	0.0	establishment of localization in cell
GO:0051648	7010	23	2350	6	0.8356988149105098	0.9173013875880788	9.477003994708507E-67	vesicle localization
GO:0051654	7010	4	2350	2	0.41078951356707333	0.7432899301432114	9.947431406578311E-15	establishment of mitochondrion localization
GO:0071554	7010	10	2350	2	0.898323880829455	0.9527311145270667	1.2745944521898422E-32	cell wall organization or biogenesis
GO:0051653	7010	2	2350	1	0.5581197925901101	0.7718469578115247	4.0705764689491554E-8	spindle localization
GO:0001159	7010	4	2350	1	0.8047980909651931	0.8953075197353453	9.947431406578311E-15	core promoter proximal region DNA binding
GO:0051659	7010	1	2350	1	0.3352353780318613	0.6689427143304804	1.4265335235418458E-4	maintenance of mitochondrion location
GO:0071567	7010	1	2350	1	0.3352353780318613	0.6689427143304804	1.4265335235418458E-4	UFM1 hydrolase activity
GO:0051657	7010	3	2350	3	0.037642702945213435	0.5509999361832909	1.7425412966344816E-11	maintenance of organelle location
GO:0016458	7010	34	2350	11	0.6210248084127681	0.8401159639987317	5.630713625598696E-93	gene silencing
GO:0051656	7010	31	2350	8	0.8662406071499948	0.9322674579818575	5.328604548345166E-86	establishment of organelle localization
GO:0016459	7010	20	2350	7	0.5280220000301565	0.7718469578115247	3.0447130217642167E-59	myosin complex
GO:0016460	7010	4	2350	1	0.8047980909651931	0.8953075197353453	9.947431406578311E-15	myosin II complex
GO:0016461	7010	2	2350	1	0.5581197925901101	0.7718469578115247	4.0705764689491554E-8	unconventional myosin complex
GO:0051661	7010	1	2350	1	0.3352353780318613	0.6689427143304804	1.4265335235418458E-4	maintenance of centrosome location
GO:0016462	7010	311	2350	117	0.06717643244539184	0.6217174173295712	0.0	pyrophosphatase activity
GO:0071560	7010	6	2350	3	0.32333256043323255	0.6689427143304804	6.080705010014502E-21	cellular response to transforming growth factor beta stimulus
GO:0016469	7010	9	2350	2	0.8597512893967143	0.9322674579818575	8.923435759763541E-30	proton-transporting two-sector ATPase complex
GO:0071568	7010	1	2350	1	0.3352353780318613	0.6689427143304804	1.4265335235418458E-4	UFM1 conjugating enzyme activity
GO:0051668	7010	4	2350	2	0.41078951356707333	0.7432899301432114	9.947431406578311E-15	localization within membrane
GO:0071569	7010	3	2350	2	0.2617674845355353	0.6689427143304804	1.7425412966344816E-11	protein ufmylation
GO:0051674	7010	218	2350	85	0.049209786008866385	0.5779032991801298	0.0	localization of cell
GO:0071582	7010	1	2350	1	0.3352353780318613	0.6689427143304804	1.4265335235418458E-4	negative regulation of zinc ion transport
GO:0071583	7010	1	2350	1	0.3352353780318613	0.6689427143304804	1.4265335235418458E-4	negative regulation of zinc ion transmembrane transport
GO:0071580	7010	1	2350	1	0.3352353780318613	0.6689427143304804	1.4265335235418458E-4	regulation of zinc ion transmembrane transport
GO:0071581	7010	1	2350	1	0.3352353780318613	0.6689427143304804	1.4265335235418458E-4	regulation of zinc ion import
GO:0016477	7010	197	2350	76	0.07489244695235026	0.6217174173295712	0.0	cell migration
GO:0071578	7010	1	2350	1	0.3352353780318613	0.6689427143304804	1.4265335235418458E-4	zinc ion import
GO:0016476	7010	1	2350	1	0.3352353780318613	0.6689427143304804	1.4265335235418458E-4	regulation of embryonic cell shape
GO:0071579	7010	1	2350	1	0.3352353780318613	0.6689427143304804	1.4265335235418458E-4	regulation of zinc ion transport
GO:0071577	7010	8	2350	6	0.020193305745631676	0.43091800553379206	6.942433021076726E-27	zinc ion transmembrane transport
GO:0016480	7010	1	2350	1	0.3352353780318613	0.6689427143304804	1.4265335235418458E-4	negative regulation of transcription from RNA polymerase III promoter
GO:0051685	7010	1	2350	1	0.3352353780318613	0.6689427143304804	1.4265335235418458E-4	maintenance of ER location
GO:0071585	7010	1	2350	1	0.3352353780318613	0.6689427143304804	1.4265335235418458E-4	detoxification of cadmium ion
GO:0016486	7010	6	2350	4	0.10193210117112692	0.6217174173295712	6.080705010014502E-21	peptide hormone processing
GO:0071584	7010	1	2350	1	0.3352353780318613	0.6689427143304804	1.4265335235418458E-4	negative regulation of zinc ion import
GO:0016485	7010	34	2350	10	0.751624557907671	0.8794063127412691	5.630713625598696E-93	protein processing
GO:0016491	7010	243	2350	75	0.832087322249824	0.9146112567064602	0.0	oxidoreductase activity
GO:0071599	7010	3	2350	2	0.2617674845355353	0.6689427143304804	1.7425412966344816E-11	otic vesicle development
GO:0051693	7010	12	2350	4	0.6124917641863055	0.8309977792334861	3.43409196595759E-38	actin filament capping
GO:0071604	7010	6	2350	3	0.32333256043323255	0.6689427143304804	6.080705010014502E-21	transforming growth factor-beta production
GO:0071600	7010	3	2350	2	0.2617674845355353	0.6689427143304804	1.7425412966344816E-11	otic vesicle morphogenesis
GO:0016503	7010	1	2350	1	0.3352353780318613	0.6689427143304804	1.4265335235418458E-4	pheromone receptor activity
GO:0016502	7010	7	2350	2	0.7402490851657813	0.8703615027016347	6.077232305855707E-24	nucleotide receptor activity
GO:0051701	7010	17	2350	7	0.3320959425604356	0.6689427143304804	1.521579025147918E-51	interaction with host
GO:0051702	7010	6	2350	4	0.10193210117112692	0.6217174173295712	6.080705010014502E-21	interaction with symbiont
GO:0016500	7010	4	2350	1	0.8047980909651931	0.8953075197353453	9.947431406578311E-15	protein-hormone receptor activity
GO:0051704	7010	274	2350	113	0.003905931923122145	0.20214457634895272	0.0	multi-organism process
GO:0051705	7010	12	2350	4	0.6124917641863055	0.8309977792334861	3.43409196595759E-38	behavioral interaction between organisms
GO:0016505	7010	8	2350	3	0.5365081219378939	0.7718469578115247	6.942433021076726E-27	apoptotic protease activator activity
GO:0016504	7010	10	2350	3	0.7054609236708557	0.8463521988047829	1.2745944521898422E-32	peptidase activator activity
GO:0051707	7010	131	2350	55	0.02538267586966185	0.49755095983317255	4.674585232323856E-282	response to other organism
GO:0051708	7010	2	2350	1	0.5581197925901101	0.7718469578115247	4.0705764689491554E-8	intracellular protein transport in other organism involved in symbiotic interaction
GO:0016798	7010	33	2350	14	0.18281703488359657	0.6689427143304804	1.1554555578204748E-90	hydrolase activity, acting on glycosyl bonds
GO:0016799	7010	6	2350	2	0.6526751729069127	0.8463521988047829	6.080705010014502E-21	hydrolase activity, hydrolyzing N-glycosyl compounds
GO:0051231	7010	1	2350	1	0.3352353780318613	0.6689427143304804	1.4265335235418458E-4	spindle elongation
GO:0016796	7010	8	2350	2	0.8081627395783643	0.8953075197353453	6.942433021076726E-27	exonuclease activity, active with either ribo- or deoxyribonucleic acids and producing 5'-phosphomonoesters
GO:0051225	7010	5	2350	2	0.542894302078274	0.7718469578115247	7.099223099180324E-18	spindle assembly
GO:0051224	7010	21	2350	14	0.0019159808346916715	0.15285497446291416	9.147206503175784E-62	negative regulation of protein transport
GO:0071260	7010	14	2350	5	0.5306868865044426	0.7718469578115247	1.2764314535232477E-43	cellular response to mechanical stimulus
GO:0016790	7010	48	2350	20	0.14803557039414267	0.6689427143304804	3.710957043276659E-124	thiolester hydrolase activity
GO:0051220	7010	4	2350	3	0.11274545550304026	0.6217174173295712	9.947431406578311E-15	cytoplasmic sequestering of protein
GO:0016791	7010	97	2350	32	0.5828443173085607	0.8012584124897869	1.7309449376644933E-221	phosphatase activity
GO:0071248	7010	7	2350	3	0.43374039225556626	0.7649673883110703	6.077232305855707E-24	cellular response to metal ion
GO:0051223	7010	54	2350	28	0.004013910785809253	0.20214457634895272	6.073331741330795E-137	regulation of protein transport
GO:0016788	7010	289	2350	105	0.16608581345187	0.6689427143304804	0.0	hydrolase activity, acting on ester bonds
GO:0051222	7010	28	2350	12	0.19664764026057074	0.6689427143304804	6.721797886412239E-79	positive regulation of protein transport
GO:0051216	7010	47	2350	20	0.123788248354976	0.6666399647436884	5.383207060882811E-122	cartilage development
GO:0016787	7010	903	2350	323	0.06804900442363818	0.6217174173295712	0.0	hydrolase activity
GO:0051219	7010	11	2350	1	0.9888409714974813	0.9965554233789682	2.0029341391529903E-35	phosphoprotein binding
GO:0016785	7010	1	2350	1	0.3352353780318613	0.6689427143304804	1.4265335235418458E-4	transferase activity, transferring selenium-containing groups
GO:0016782	7010	21	2350	7	0.5888120692650469	0.806788229144248	9.147206503175784E-62	transferase activity, transferring sulfur-containing groups
GO:0051213	7010	32	2350	9	0.7964712625257834	0.8953075197353453	2.443263297710111E-88	dioxygenase activity
GO:0071241	7010	8	2350	3	0.5365081219378939	0.7718469578115247	6.942433021076726E-27	cellular response to inorganic substance
GO:0016780	7010	10	2350	5	0.21689599539240484	0.6689427143304804	1.2745944521898422E-32	phosphotransferase activity, for other substituted phosphate groups
GO:0016779	7010	50	2350	17	0.524800335467419	0.7718469578115247	1.8760584230911126E-128	nucleotidyltransferase activity
GO:0016776	7010	15	2350	5	0.6021901681696372	0.8219351484668422	2.7367741284835907E-46	phosphotransferase activity, phosphate group as acceptor
GO:0051204	7010	1	2350	1	0.3352353780318613	0.6689427143304804	1.4265335235418458E-4	protein insertion into mitochondrial membrane
GO:0016775	7010	5	2350	3	0.21263233080057334	0.6689427143304804	7.099223099180324E-18	phosphotransferase activity, nitrogenous group as acceptor
GO:0051205	7010	2	2350	2	0.11235096347532138	0.6217174173295712	4.0705764689491554E-8	protein insertion into membrane
GO:0016773	7010	274	2350	89	0.6672957815481305	0.8463521988047829	0.0	phosphotransferase activity, alcohol group as acceptor
GO:0016772	7010	358	2350	117	0.6550758116335377	0.8463521988047829	0.0	transferase activity, transferring phosphorus-containing groups
GO:0016769	7010	14	2350	2	0.9735816621550106	0.991031168989581	1.2764314535232477E-43	transferase activity, transferring nitrogenous groups
GO:0051262	7010	19	2350	6	0.6549186761291008	0.8463521988047829	1.0642794367555126E-56	protein tetramerization
GO:0016829	7010	52	2350	16	0.7116143143327575	0.8511719485340208	1.0272207944679356E-132	lyase activity
GO:0051261	7010	30	2350	12	0.28335218135552476	0.6689427143304804	1.1997954757183088E-83	protein depolymerization
GO:0016830	7010	15	2350	3	0.9230605714941358	0.9628961217068824	2.7367741284835907E-46	carbon-carbon lyase activity
GO:0071288	7010	1	2350	1	0.3352353780318613	0.6689427143304804	1.4265335235418458E-4	cellular response to mercury ion
GO:0051260	7010	52	2350	19	0.3711397135524984	0.7194281688415071	1.0272207944679356E-132	protein homooligomerization
GO:0016831	7010	8	2350	1	0.9619401026506337	0.9838180996982903	6.942433021076726E-27	carboxy-lyase activity
GO:0001401	7010	1	2350	1	0.3352353780318613	0.6689427143304804	1.4265335235418458E-4	mitochondrial sorting and assembly machinery complex
GO:0051259	7010	86	2350	31	0.34679280484856134	0.6860977409507063	7.584349805983526E-201	protein oligomerization
GO:0071295	7010	8	2350	1	0.9619401026506337	0.9838180996982903	6.942433021076726E-27	cellular response to vitamin
GO:0051258	7010	40	2350	13	0.6133290194642763	0.8315610243252749	1.3531288410404115E-106	protein polymerization
GO:0016820	7010	35	2350	14	0.25940837819211227	0.6689427143304804	2.8250426733980742E-95	hydrolase activity, acting on acid anhydrides, catalyzing transmembrane movement of substances
GO:0051254	7010	279	2350	116	0.002521851516565201	0.16560158292111488	0.0	positive regulation of RNA metabolic process
GO:0016822	7010	2	2350	2	0.11235096347532138	0.6217174173295712	4.0705764689491554E-8	hydrolase activity, acting on acid carbon-carbon bonds
GO:0051253	7010	235	2350	104	3.236779884337809E-4	0.04812419903506025	0.0	negative regulation of RNA metabolic process
GO:0016823	7010	2	2350	2	0.11235096347532138	0.6217174173295712	4.0705764689491554E-8	hydrolase activity, acting on acid carbon-carbon bonds, in ketonic substances
GO:0071280	7010	1	2350	1	0.3352353780318613	0.6689427143304804	1.4265335235418458E-4	cellular response to copper ion
GO:0051252	7010	1211	2350	479	7.665782375904406E-7	6.040636512212672E-4	0.0	regulation of RNA metabolic process
GO:0051251	7010	61	2350	19	0.6983855775767467	0.8463521988047829	1.699840556728671E-151	positive regulation of lymphocyte activation
GO:0051250	7010	31	2350	11	0.4752863308927405	0.7718469578115247	5.328604548345166E-86	negative regulation of lymphocyte activation
GO:0016817	7010	313	2350	117	0.07899650792817638	0.6217174173295712	0.0	hydrolase activity, acting on acid anhydrides
GO:0071285	7010	3	2350	2	0.2617674845355353	0.6689427143304804	1.7425412966344816E-11	cellular response to lithium ion
GO:0016818	7010	312	2350	117	0.07291114491526715	0.6217174173295712	0.0	hydrolase activity, acting on acid anhydrides, in phosphorus-containing anhydrides
GO:0051249	7010	84	2350	28	0.5560623740802514	0.7718469578115247	4.9762620627480473E-197	regulation of lymphocyte activation
GO:0051248	7010	81	2350	27	0.5565331631238319	0.7718469578115247	2.894380612675343E-191	negative regulation of protein metabolic process
GO:0051246	7010	369	2350	130	0.25462331877664157	0.6689427143304804	0.0	regulation of protein metabolic process
GO:0016813	7010	4	2350	2	0.41078951356707333	0.7432899301432114	9.947431406578311E-15	hydrolase activity, acting on carbon-nitrogen (but not peptide) bonds, in linear amidines
GO:0051247	7010	138	2350	51	0.2190160014806685	0.6689427143304804	5.2528480272184356E-294	positive regulation of protein metabolic process
GO:0016814	7010	11	2350	4	0.5329496004671306	0.7718469578115247	2.0029341391529903E-35	hydrolase activity, acting on carbon-nitrogen (but not peptide) bonds, in cyclic amidines
GO:0016811	7010	21	2350	6	0.7574993245255026	0.8850970755131911	9.147206503175784E-62	hydrolase activity, acting on carbon-nitrogen (but not peptide) bonds, in linear amides
GO:0051240	7010	115	2350	43	0.21469536822237978	0.6689427143304804	4.1390688045668014E-254	positive regulation of multicellular organismal process
GO:0016810	7010	41	2350	12	0.7690954191016419	0.8945759196027825	7.959581417903378E-109	hydrolase activity, acting on carbon-nitrogen (but not peptide) bonds
GO:0051241	7010	86	2350	33	0.19852184218786148	0.6689427143304804	7.584349805983526E-201	negative regulation of multicellular organismal process
GO:0051238	7010	5	2350	2	0.542894302078274	0.7718469578115247	7.099223099180324E-18	sequestering of metal ion
GO:0071267	7010	2	2350	1	0.5581197925901101	0.7718469578115247	4.0705764689491554E-8	L-methionine salvage
GO:0051239	7010	463	2350	171	0.060478996083568895	0.6217174173295712	0.0	regulation of multicellular organismal process
GO:0051236	7010	49	2350	15	0.7167903859236121	0.8561934577956744	2.611848536643125E-126	establishment of RNA localization
GO:0071265	7010	2	2350	1	0.5581197925901101	0.7718469578115247	4.0705764689491554E-8	L-methionine biosynthetic process
GO:0051234	7010	1241	2350	410	0.6666624772547878	0.8463521988047829	0.0	establishment of localization
GO:0051235	7010	40	2350	21	0.010064383724875146	0.3237034438857802	1.3531288410404115E-106	maintenance of location
GO:0051233	7010	3	2350	1	0.7062959466167833	0.8463521988047829	1.7425412966344816E-11	spindle midzone
GO:0051289	7010	11	2350	4	0.5329496004671306	0.7718469578115247	2.0029341391529903E-35	protein homotetramerization
GO:0016859	7010	14	2350	6	0.31557746551467614	0.6689427143304804	1.2764314535232477E-43	cis-trans isomerase activity
GO:0051291	7010	24	2350	10	0.26004546525533145	0.6689427143304804	3.2553040771704416E-69	protein heterooligomerization
GO:0051290	7010	4	2350	1	0.8047980909651931	0.8953075197353453	9.947431406578311E-15	protein heterotetramerization
GO:0016857	7010	3	2350	1	0.7062959466167833	0.8463521988047829	1.7425412966344816E-11	racemase and epimerase activity, acting on carbohydrates and derivatives
GO:0051293	7010	2	2350	1	0.5581197925901101	0.7718469578115247	4.0705764689491554E-8	establishment of spindle localization
GO:0016863	7010	5	2350	2	0.542894302078274	0.7718469578115247	7.099223099180324E-18	intramolecular oxidoreductase activity, transposing C=C bonds
GO:0016860	7010	10	2350	2	0.898323880829455	0.9527311145270667	1.2745944521898422E-32	intramolecular oxidoreductase activity
GO:0051294	7010	1	2350	1	0.3352353780318613	0.6689427143304804	1.4265335235418458E-4	establishment of spindle orientation
GO:0016849	7010	9	2350	3	0.6276028151966944	0.8405013908480543	8.923435759763541E-30	phosphorus-oxygen lyase activity
GO:0016854	7010	7	2350	1	0.9427179322634557	0.9727140639303431	6.077232305855707E-24	racemase and epimerase activity
GO:0051287	7010	15	2350	5	0.6021901681696372	0.8219351484668422	2.7367741284835907E-46	NAD binding
GO:0016853	7010	45	2350	13	0.7918577334698114	0.8953075197353453	1.2077172752792473E-117	isomerase activity
GO:0051286	7010	3	2350	1	0.7062959466167833	0.8463521988047829	1.7425412966344816E-11	cell tip
GO:0051272	7010	50	2350	22	0.07907864715161964	0.6217174173295712	1.8760584230911126E-128	positive regulation of cellular component movement
GO:0016841	7010	4	2350	1	0.8047980909651931	0.8953075197353453	9.947431406578311E-15	ammonia-lyase activity
GO:0016840	7010	4	2350	1	0.8047980909651931	0.8953075197353453	9.947431406578311E-15	carbon-nitrogen lyase activity
GO:0051276	7010	233	2350	93	0.022144986540639063	0.45921708931641003	0.0	chromosome organization
GO:0016846	7010	2	2350	1	0.5581197925901101	0.7718469578115247	4.0705764689491554E-8	carbon-sulfur lyase activity
GO:0016835	7010	16	2350	7	0.2678267166773475	0.6689427143304804	6.259955118765037E-49	carbon-oxygen lyase activity
GO:0071173	7010	14	2350	3	0.8975391599411612	0.9527311145270667	1.2764314535232477E-43	spindle assembly checkpoint
GO:0016833	7010	3	2350	1	0.7062959466167833	0.8463521988047829	1.7425412966344816E-11	oxo-acid-lyase activity
GO:0071174	7010	14	2350	2	0.9735816621550106	0.991031168989581	1.2764314535232477E-43	mitotic cell cycle spindle checkpoint
GO:0051267	7010	1	2350	1	0.3352353780318613	0.6689427143304804	1.4265335235418458E-4	CP2 mannose-ethanolamine phosphotransferase activity
GO:0016832	7010	3	2350	1	0.7062959466167833	0.8463521988047829	1.7425412966344816E-11	aldehyde-lyase activity
GO:0051270	7010	117	2350	45	0.14879415601908577	0.6689427143304804	1.1817917318720103E-257	regulation of cellular component movement
GO:0051271	7010	41	2350	15	0.39467284872928377	0.7432899301432114	7.959581417903378E-109	negative regulation of cellular component movement
GO:0016836	7010	9	2350	5	0.14763847700608493	0.6689427143304804	8.923435759763541E-30	hydro-lyase activity
GO:0016888	7010	3	2350	1	0.7062959466167833	0.8463521988047829	1.7425412966344816E-11	endodeoxyribonuclease activity, producing 5'-phosphomonoesters
GO:0016889	7010	1	2350	1	0.3352353780318613	0.6689427143304804	1.4265335235418458E-4	endodeoxyribonuclease activity, producing 3'-phosphomonoesters
GO:0051322	7010	5	2350	2	0.542894302078274	0.7718469578115247	7.099223099180324E-18	anaphase
GO:0051321	7010	49	2350	19	0.2613835057470517	0.6689427143304804	2.611848536643125E-126	meiotic cell cycle
GO:0071229	7010	7	2350	2	0.7402490851657813	0.8703615027016347	6.077232305855707E-24	cellular response to acid
GO:0051320	7010	29	2350	12	0.2385028455961173	0.6689427143304804	2.791924071993991E-81	S phase
GO:0016891	7010	11	2350	3	0.770152669871228	0.8945759196027825	2.0029341391529903E-35	endoribonuclease activity, producing 5'-phosphomonoesters
GO:0051327	7010	49	2350	19	0.2613835057470517	0.6689427143304804	2.611848536643125E-126	M phase of meiotic cell cycle
GO:0016892	7010	3	2350	2	0.2617674845355353	0.6689427143304804	1.7425412966344816E-11	endoribonuclease activity, producing 3'-phosphomonoesters
GO:0016893	7010	14	2350	4	0.7439166215904578	0.8720712553009234	1.2764314535232477E-43	endonuclease activity, active with either ribo- or deoxyribonucleic acids and producing 5'-phosphomonoesters
GO:0051325	7010	114	2350	38	0.5528295577955386	0.7718469578115247	2.4820016066543283E-252	interphase
GO:0016894	7010	4	2350	3	0.11274545550304026	0.6217174173295712	9.947431406578311E-15	endonuclease activity, active with either ribo- or deoxyribonucleic acids and producing 3'-phosphomonoesters
GO:0051324	7010	11	2350	5	0.2936564116034816	0.6689427143304804	2.0029341391529903E-35	prophase
GO:0071223	7010	3	2350	3	0.037642702945213435	0.5509999361832909	1.7425412966344816E-11	cellular response to lipoteichoic acid
GO:0016881	7010	137	2350	59	0.011780573055123235	0.3506920209327456	2.616146702261551E-292	acid-amino acid ligase activity
GO:0071222	7010	13	2350	8	0.03571418178201566	0.5509999361832909	6.379422057378229E-41	cellular response to lipopolysaccharide
GO:0016882	7010	2	2350	2	0.11235096347532138	0.6217174173295712	4.0705764689491554E-8	cyclo-ligase activity
GO:0071221	7010	2	2350	2	0.11235096347532138	0.6217174173295712	4.0705764689491554E-8	cellular response to bacterial lipopeptide
GO:0051313	7010	6	2350	1	0.9137938112513343	0.9561406496694349	6.080705010014502E-21	attachment of spindle microtubules to chromosome
GO:0071220	7010	2	2350	2	0.11235096347532138	0.6217174173295712	4.0705764689491554E-8	cellular response to bacterial lipoprotein
GO:0016884	7010	4	2350	2	0.41078951356707333	0.7432899301432114	9.947431406578311E-15	carbon-nitrogen ligase activity, with glutamine as amido-N-donor
GO:0051319	7010	2	2350	1	0.5581197925901101	0.7718469578115247	4.0705764689491554E-8	G2 phase
GO:0071219	7010	14	2350	9	0.018035596394741192	0.4220827803267623	1.2764314535232477E-43	cellular response to molecule of bacterial origin
GO:0016885	7010	2	2350	2	0.11235096347532138	0.6217174173295712	4.0705764689491554E-8	ligase activity, forming carbon-carbon bonds
GO:0051318	7010	13	2350	5	0.45386209329733584	0.7718469578115247	6.379422057378229E-41	G1 phase
GO:0016886	7010	4	2350	1	0.8047980909651931	0.8953075197353453	9.947431406578311E-15	ligase activity, forming phosphoric ester bonds
GO:0071216	7010	28	2350	12	0.19664764026057074	0.6689427143304804	6.721797886412239E-79	cellular response to biotic stimulus
GO:0016887	7010	125	2350	53	0.022769639073432355	0.4672519684860598	1.1041592852300228E-271	ATPase activity
GO:0071214	7010	29	2350	10	0.5260952290603329	0.7718469578115247	2.791924071993991E-81	cellular response to abiotic stimulus
GO:0016872	7010	1	2350	1	0.3352353780318613	0.6689427143304804	1.4265335235418458E-4	intramolecular lyase activity
GO:0016875	7010	22	2350	7	0.6453871052275743	0.8463521988047829	2.8793610397805644E-64	ligase activity, forming carbon-oxygen bonds
GO:0016874	7010	227	2350	89	0.03931521519693381	0.5509999361832909	0.0	ligase activity
GO:0016877	7010	12	2350	4	0.6124917641863055	0.8309977792334861	3.43409196595759E-38	ligase activity, forming carbon-sulfur bonds
GO:0016876	7010	22	2350	7	0.6453871052275743	0.8463521988047829	2.8793610397805644E-64	ligase activity, forming aminoacyl-tRNA and related compounds
GO:0016879	7010	150	2350	65	0.007210730069091771	0.29619717745337176	3.9490866245E-314	ligase activity, forming carbon-nitrogen bonds
GO:0016878	7010	8	2350	3	0.5365081219378939	0.7718469578115247	6.942433021076726E-27	acid-thiol ligase activity
GO:0051298	7010	9	2350	4	0.3543187354122279	0.6938448397237464	8.923435759763541E-30	centrosome duplication
GO:0051299	7010	2	2350	1	0.5581197925901101	0.7718469578115247	4.0705764689491554E-8	centrosome separation
GO:0071207	7010	1	2350	1	0.3352353780318613	0.6689427143304804	1.4265335235418458E-4	histone pre-mRNA stem-loop binding
GO:0071204	7010	3	2350	1	0.7062959466167833	0.8463521988047829	1.7425412966344816E-11	histone pre-mRNA 3'end processing complex
GO:0016866	7010	10	2350	3	0.7054609236708557	0.8463521988047829	1.2745944521898422E-32	intramolecular transferase activity
GO:0051297	7010	17	2350	6	0.5291360568227567	0.7718469578115247	1.521579025147918E-51	centrosome organization
GO:0051302	7010	15	2350	8	0.09064683971040799	0.6217174173295712	2.7367741284835907E-46	regulation of cell division
GO:0071203	7010	4	2350	1	0.8047980909651931	0.8953075197353453	9.947431406578311E-15	WASH complex
GO:0051303	7010	8	2350	1	0.9619401026506337	0.9838180996982903	6.942433021076726E-27	establishment of chromosome localization
GO:0051301	7010	144	2350	57	0.07244039171898312	0.6217174173295712	4.010448761362687E-304	cell division
GO:0051348	7010	46	2350	18	0.25437671178556553	0.6689427143304804	7.976309355767936E-120	negative regulation of transferase activity
GO:0071377	7010	13	2350	5	0.45386209329733584	0.7718469578115247	6.379422057378229E-41	cellular response to glucagon stimulus
GO:0051349	7010	18	2350	6	0.5946329459405183	0.8132085411335099	3.9165483272968547E-54	positive regulation of lyase activity
GO:0051350	7010	12	2350	1	0.9925877520321557	0.997270366698124	3.43409196595759E-38	negative regulation of lyase activity
GO:0071378	7010	4	2350	3	0.11274545550304026	0.6217174173295712	9.947431406578311E-15	cellular response to growth hormone stimulus
GO:0071379	7010	3	2350	3	0.037642702945213435	0.5509999361832909	1.7425412966344816E-11	cellular response to prostaglandin stimulus
GO:0051351	7010	26	2350	10	0.36472789143380846	0.7091181308903061	4.3362062096780944E-74	positive regulation of ligase activity
GO:0071380	7010	1	2350	1	0.3352353780318613	0.6689427143304804	1.4265335235418458E-4	cellular response to prostaglandin E stimulus
GO:0051345	7010	156	2350	68	0.0051526238075991545	0.24025251836616177	4.9E-324	positive regulation of hydrolase activity
GO:0051346	7010	37	2350	14	0.345169816539999	0.6830583009380192	7.735761689285281E-100	negative regulation of hydrolase activity
GO:0071383	7010	12	2350	5	0.3738652730210623	0.7194281688415071	3.43409196595759E-38	cellular response to steroid hormone stimulus
GO:0051347	7010	99	2350	39	0.12795507947141205	0.6689427143304804	3.5145865029608616E-225	positive regulation of transferase activity
GO:0016671	7010	7	2350	2	0.7402490851657813	0.8703615027016347	6.077232305855707E-24	oxidoreductase activity, acting on a sulfur group of donors, disulfide as acceptor
GO:0001502	7010	4	2350	2	0.41078951356707333	0.7432899301432114	9.947431406578311E-15	cartilage condensation
GO:0071384	7010	5	2350	2	0.542894302078274	0.7718469578115247	7.099223099180324E-18	cellular response to corticosteroid stimulus
GO:0016670	7010	4	2350	2	0.41078951356707333	0.7432899301432114	9.947431406578311E-15	oxidoreductase activity, acting on a sulfur group of donors, oxygen as acceptor
GO:0001503	7010	83	2350	35	0.060990622653828284	0.6217174173295712	4.1036389653051105E-195	ossification
GO:0071385	7010	5	2350	2	0.542894302078274	0.7718469578115247	7.099223099180324E-18	cellular response to glucocorticoid stimulus
GO:0001501	7010	117	2350	48	0.05262938760626208	0.6024265007371974	1.1817917318720103E-257	skeletal system development
GO:0051352	7010	22	2350	6	0.7995414067648144	0.8953075197353453	2.8793610397805644E-64	negative regulation of ligase activity
GO:0016667	7010	22	2350	6	0.7995414067648144	0.8953075197353453	2.8793610397805644E-64	oxidoreductase activity, acting on a sulfur group of donors
GO:0051353	7010	4	2350	1	0.8047980909651931	0.8953075197353453	9.947431406578311E-15	positive regulation of oxidoreductase activity
GO:0071391	7010	4	2350	1	0.8047980909651931	0.8953075197353453	9.947431406578311E-15	cellular response to estrogen stimulus
GO:0071361	7010	1	2350	1	0.3352353780318613	0.6689427143304804	1.4265335235418458E-4	cellular response to ethanol
GO:0016646	7010	8	2350	3	0.5365081219378939	0.7718469578115247	6.942433021076726E-27	oxidoreductase activity, acting on the CH-NH group of donors, NAD or NADP as acceptor
GO:0071363	7010	14	2350	8	0.05928562896437415	0.6217174173295712	1.2764314535232477E-43	cellular response to growth factor stimulus
GO:0016645	7010	12	2350	5	0.3738652730210623	0.7194281688415071	3.43409196595759E-38	oxidoreductase activity, acting on the CH-NH group of donors
GO:0051329	7010	112	2350	38	0.4994299576170558	0.7718469578115247	9.166471225665916E-249	interphase of mitotic cell cycle
GO:0071364	7010	2	2350	1	0.5581197925901101	0.7718469578115247	4.0705764689491554E-8	cellular response to epidermal growth factor stimulus
GO:0051341	7010	9	2350	3	0.6276028151966944	0.8405013908480543	8.923435759763541E-30	regulation of oxidoreductase activity
GO:0051340	7010	32	2350	11	0.5257274368259731	0.7718469578115247	2.443263297710111E-88	regulation of ligase activity
GO:0016655	7010	16	2350	4	0.8382689196872017	0.9192261462754174	6.259955118765037E-49	oxidoreductase activity, acting on NADH or NADPH, quinone or similar compound as acceptor
GO:0071371	7010	2	2350	1	0.5581197925901101	0.7718469578115247	4.0705764689491554E-8	cellular response to gonadotropin stimulus
GO:0016652	7010	2	2350	2	0.11235096347532138	0.6217174173295712	4.0705764689491554E-8	oxidoreductase activity, acting on NADH or NADPH, NAD or NADP as acceptor
GO:0016653	7010	1	2350	1	0.3352353780318613	0.6689427143304804	1.4265335235418458E-4	oxidoreductase activity, acting on NADH or NADPH, heme protein as acceptor
GO:0071372	7010	1	2350	1	0.3352353780318613	0.6689427143304804	1.4265335235418458E-4	cellular response to follicle-stimulating hormone stimulus
GO:0016651	7010	29	2350	8	0.8078752966749532	0.8953075197353453	2.791924071993991E-81	oxidoreductase activity, acting on NADH or NADPH
GO:0051336	7010	213	2350	87	0.013928088906553657	0.3771592459918997	0.0	regulation of hydrolase activity
GO:0071375	7010	100	2350	33	0.582105240001138	0.8003820085864539	5.085496314472026E-227	cellular response to peptide hormone stimulus
GO:0051339	7010	29	2350	6	0.9571352662934894	0.9834451640584588	2.791924071993991E-81	regulation of lyase activity
GO:0051338	7010	160	2350	59	0.2042530886941724	0.6689427143304804	0.0	regulation of transferase activity
GO:0001525	7010	84	2350	36	0.04577517016959948	0.5509999361832909	4.9762620627480473E-197	angiogenesis
GO:0051380	7010	1	2350	1	0.3352353780318613	0.6689427143304804	1.4265335235418458E-4	norepinephrine binding
GO:0001527	7010	1	2350	1	0.3352353780318613	0.6689427143304804	1.4265335235418458E-4	microfibril
GO:0051379	7010	1	2350	1	0.3352353780318613	0.6689427143304804	1.4265335235418458E-4	epinephrine binding
GO:0001522	7010	9	2350	3	0.6276028151966944	0.8405013908480543	8.923435759763541E-30	pseudouridine synthesis
GO:0051377	7010	1	2350	1	0.3352353780318613	0.6689427143304804	1.4265335235418458E-4	mannose-ethanolamine phosphotransferase activity
GO:0001523	7010	12	2350	5	0.3738652730210623	0.7194281688415071	3.43409196595759E-38	retinoid metabolic process
GO:0016701	7010	33	2350	9	0.8276931609005257	0.9099082181774751	1.1554555578204748E-90	oxidoreductase activity, acting on single donors with incorporation of molecular oxygen
GO:0001533	7010	5	2350	3	0.21263233080057334	0.6689427143304804	7.099223099180324E-18	cornified envelope
GO:0016702	7010	32	2350	9	0.7964712625257834	0.8953075197353453	2.443263297710111E-88	oxidoreductase activity, acting on single donors with incorporation of molecular oxygen, incorporation of two atoms of oxygen
GO:0071417	7010	6	2350	1	0.9137938112513343	0.9561406496694349	6.080705010014502E-21	cellular response to organic nitrogen
GO:0051384	7010	21	2350	8	0.4064418615607892	0.7432899301432114	9.147206503175784E-62	response to glucocorticoid stimulus
GO:0001530	7010	4	2350	3	0.11274545550304026	0.6217174173295712	9.947431406578311E-15	lipopolysaccharide binding
GO:0071421	7010	2	2350	1	0.5581197925901101	0.7718469578115247	4.0705764689491554E-8	manganese ion transmembrane transport
GO:0051385	7010	4	2350	1	0.8047980909651931	0.8953075197353453	9.947431406578311E-15	response to mineralocorticoid stimulus
GO:0016676	7010	9	2350	2	0.8597512893967143	0.9322674579818575	8.923435759763541E-30	oxidoreductase activity, acting on a heme group of donors, oxygen as acceptor
GO:0001508	7010	29	2350	9	0.6784836445935032	0.8463521988047829	2.791924071993991E-81	regulation of action potential
GO:0001510	7010	4	2350	1	0.8047980909651931	0.8953075197353453	9.947431406578311E-15	RNA methylation
GO:0071392	7010	3	2350	1	0.7062959466167833	0.8463521988047829	1.7425412966344816E-11	cellular response to estradiol stimulus
GO:0001505	7010	42	2350	12	0.7996061411372493	0.8953075197353453	4.796992675402133E-111	regulation of neurotransmitter levels
GO:0001504	7010	8	2350	2	0.8081627395783643	0.8953075197353453	6.942433021076726E-27	neurotransmitter uptake
GO:0016675	7010	9	2350	2	0.8597512893967143	0.9322674579818575	8.923435759763541E-30	oxidoreductase activity, acting on a heme group of donors
GO:0071396	7010	8	2350	3	0.5365081219378939	0.7718469578115247	6.942433021076726E-27	cellular response to lipid
GO:0016684	7010	11	2350	3	0.770152669871228	0.8945759196027825	2.0029341391529903E-35	oxidoreductase activity, acting on peroxide as acceptor
GO:0001518	7010	6	2350	2	0.6526751729069127	0.8463521988047829	6.080705010014502E-21	voltage-gated sodium channel complex
GO:0051371	7010	3	2350	2	0.2617674845355353	0.6689427143304804	1.7425412966344816E-11	muscle alpha-actinin binding
GO:0071407	7010	11	2350	3	0.770152669871228	0.8945759196027825	2.0029341391529903E-35	cellular response to organic cyclic compound
GO:0001514	7010	5	2350	2	0.542894302078274	0.7718469578115247	7.099223099180324E-18	selenocysteine incorporation
GO:0071316	7010	1	2350	1	0.3352353780318613	0.6689427143304804	1.4265335235418458E-4	cellular response to nicotine
GO:0016722	7010	2	2350	1	0.5581197925901101	0.7718469578115247	4.0705764689491554E-8	oxidoreductase activity, oxidizing metal ions
GO:0071312	7010	2	2350	1	0.5581197925901101	0.7718469578115247	4.0705764689491554E-8	cellular response to alkaloid
GO:0051414	7010	1	2350	1	0.3352353780318613	0.6689427143304804	1.4265335235418458E-4	response to cortisol stimulus
GO:0016725	7010	4	2350	1	0.8047980909651931	0.8953075197353453	9.947431406578311E-15	oxidoreductase activity, acting on CH or CH2 groups
GO:0016724	7010	1	2350	1	0.3352353780318613	0.6689427143304804	1.4265335235418458E-4	oxidoreductase activity, oxidizing metal ions, oxygen as acceptor
GO:0071326	7010	3	2350	2	0.2617674845355353	0.6689427143304804	1.7425412966344816E-11	cellular response to monosaccharide stimulus
GO:0071322	7010	4	2350	3	0.11274545550304026	0.6217174173295712	9.947431406578311E-15	cellular response to carbohydrate stimulus
GO:0051393	7010	3	2350	2	0.2617674845355353	0.6689427143304804	1.7425412966344816E-11	alpha-actinin binding
GO:0016706	7010	20	2350	8	0.34514161098314666	0.6830583009380192	3.0447130217642167E-59	oxidoreductase activity, acting on paired donors, with incorporation or reduction of molecular oxygen, 2-oxoglutarate as one donor, and incorporation of one atom each of oxygen into both donors
GO:0016705	7010	50	2350	22	0.07907864715161964	0.6217174173295712	1.8760584230911126E-128	oxidoreductase activity, acting on paired donors, with incorporation or reduction of molecular oxygen
GO:0016709	7010	7	2350	3	0.43374039225556626	0.7649673883110703	6.077232305855707E-24	oxidoreductase activity, acting on paired donors, with incorporation or reduction of molecular oxygen, NADH or NADPH as one donor, and incorporation of one atom of oxygen
GO:0016714	7010	2	2350	2	0.11235096347532138	0.6217174173295712	4.0705764689491554E-8	oxidoreductase activity, acting on paired donors, with incorporation or reduction of molecular oxygen, reduced pteridine as one donor, and incorporation of one atom of oxygen
GO:0016715	7010	2	2350	2	0.11235096347532138	0.6217174173295712	4.0705764689491554E-8	oxidoreductase activity, acting on paired donors, with incorporation or reduction of molecular oxygen, reduced ascorbate as one donor, and incorporation of one atom of oxygen
GO:0051400	7010	2	2350	1	0.5581197925901101	0.7718469578115247	4.0705764689491554E-8	BH domain binding
GO:0035850	7010	2	2350	2	0.11235096347532138	0.6217174173295712	4.0705764689491554E-8	epithelial cell differentiation involved in kidney development
GO:0016712	7010	7	2350	4	0.17612211800242975	0.6689427143304804	6.077232305855707E-24	oxidoreductase activity, acting on paired donors, with incorporation or reduction of molecular oxygen, reduced flavin or flavoprotein as one donor, and incorporation of one atom of oxygen
GO:0051403	7010	14	2350	3	0.8975391599411612	0.9527311145270667	1.2764314535232477E-43	stress-activated MAPK cascade
GO:0051402	7010	40	2350	11	0.8356120319512785	0.9173013875880788	1.3531288410404115E-106	neuron apoptosis
GO:0071310	7010	225	2350	86	0.07513568362900229	0.6217174173295712	0.0	cellular response to organic substance
GO:0071305	7010	1	2350	1	0.3352353780318613	0.6689427143304804	1.4265335235418458E-4	cellular response to vitamin D
GO:0016716	7010	1	2350	1	0.3352353780318613	0.6689427143304804	1.4265335235418458E-4	oxidoreductase activity, acting on paired donors, with incorporation or reduction of molecular oxygen, another compound as one donor, and incorporation of one atom of oxygen
GO:0016717	7010	3	2350	1	0.7062959466167833	0.8463521988047829	1.7425412966344816E-11	oxidoreductase activity, acting on paired donors, with oxidation of a pair of donors resulting in the reduction of molecular oxygen to two molecules of water
GO:0051443	7010	25	2350	10	0.31138411391376764	0.6689427143304804	1.1649384759377864E-71	positive regulation of ubiquitin-protein ligase activity
GO:0016755	7010	7	2350	2	0.7402490851657813	0.8703615027016347	6.077232305855707E-24	transferase activity, transferring amino-acyl groups
GO:0071349	7010	1	2350	1	0.3352353780318613	0.6689427143304804	1.4265335235418458E-4	cellular response to interleukin-12
GO:0016757	7010	106	2350	31	0.8520150636112916	0.9322674579818575	5.750363991469341E-238	transferase activity, transferring glycosyl groups
GO:0071346	7010	24	2350	9	0.413249993036931	0.7460274788387208	3.2553040771704416E-69	cellular response to interferon-gamma
GO:0071347	7010	7	2350	4	0.17612211800242975	0.6689427143304804	6.077232305855707E-24	cellular response to interleukin-1
GO:0051444	7010	22	2350	6	0.7995414067648144	0.8953075197353453	2.8793610397805644E-64	negative regulation of ubiquitin-protein ligase activity
GO:0016758	7010	73	2350	21	0.8388863420187012	0.9197752017681042	1.192014695312187E-175	transferase activity, transferring hexosyl groups
GO:0071345	7010	67	2350	28	0.09642855997255223	0.6217174173295712	1.0870670527872523E-163	cellular response to cytokine stimulus
GO:0051445	7010	6	2350	2	0.6526751729069127	0.8463521988047829	6.080705010014502E-21	regulation of meiotic cell cycle
GO:0051451	7010	2	2350	2	0.11235096347532138	0.6217174173295712	4.0705764689491554E-8	myoblast migration
GO:0071359	7010	7	2350	2	0.7402490851657813	0.8703615027016347	6.077232305855707E-24	cellular response to dsRNA
GO:0016763	7010	15	2350	4	0.7954535137477009	0.8953075197353453	2.7367741284835907E-46	transferase activity, transferring pentosyl groups
GO:0071356	7010	14	2350	6	0.31557746551467614	0.6689427143304804	1.2764314535232477E-43	cellular response to tumor necrosis factor
GO:0071357	7010	19	2350	3	0.9770353923994418	0.9916330360777437	1.0642794367555126E-56	cellular response to type I interferon
GO:0071354	7010	4	2350	3	0.11274545550304026	0.6217174173295712	9.947431406578311E-15	cellular response to interleukin-6
GO:0016765	7010	22	2350	6	0.7995414067648144	0.8953075197353453	2.8793610397805644E-64	transferase activity, transferring alkyl or aryl (other than methyl) groups
GO:0071352	7010	1	2350	1	0.3352353780318613	0.6689427143304804	1.4265335235418458E-4	cellular response to interleukin-2
GO:0051452	7010	5	2350	1	0.8702740381871248	0.9322674579818575	7.099223099180324E-18	intracellular pH reduction
GO:0051453	7010	5	2350	1	0.8702740381871248	0.9322674579818575	7.099223099180324E-18	regulation of intracellular pH
GO:0071335	7010	1	2350	1	0.3352353780318613	0.6689427143304804	1.4265335235418458E-4	hair follicle cell proliferation
GO:0051427	7010	29	2350	15	0.03247013058667491	0.5509999361832909	2.791924071993991E-81	hormone receptor binding
GO:0051425	7010	3	2350	3	0.037642702945213435	0.5509999361832909	1.7425412966344816E-11	PTB domain binding
GO:0071333	7010	3	2350	2	0.2617674845355353	0.6689427143304804	1.7425412966344816E-11	cellular response to glucose stimulus
GO:0016740	7010	693	2350	217	0.9105288247605449	0.9561406496694349	0.0	transferase activity
GO:0071331	7010	3	2350	2	0.2617674845355353	0.6689427143304804	1.7425412966344816E-11	cellular response to hexose stimulus
GO:0016741	7010	86	2350	29	0.5253166122244588	0.7718469578115247	7.584349805983526E-201	transferase activity, transferring one-carbon groups
GO:0016742	7010	5	2350	1	0.8702740381871248	0.9322674579818575	7.099223099180324E-18	hydroxymethyl-, formyl- and related transferase activity
GO:0016744	7010	2	2350	1	0.5581197925901101	0.7718469578115247	4.0705764689491554E-8	transferase activity, transferring aldehyde or ketonic groups
GO:0016746	7010	83	2350	24	0.8442405436014527	0.9251307862021204	4.1036389653051105E-195	transferase activity, transferring acyl groups
GO:0016747	7010	82	2350	24	0.825676901958906	0.9089597635423553	3.425302500211459E-193	transferase activity, transferring acyl groups other than amino-acyl groups
GO:0071339	7010	9	2350	3	0.6276028151966944	0.8405013908480543	8.923435759763541E-30	MLL1 complex
GO:0051439	7010	27	2350	10	0.41897744564905015	0.7542934136884888	1.676368380030547E-76	regulation of ubiquitin-protein ligase activity involved in mitotic cell cycle
GO:0071338	7010	1	2350	1	0.3352353780318613	0.6689427143304804	1.4265335235418458E-4	positive regulation of hair follicle cell proliferation
GO:0051438	7010	31	2350	11	0.4752863308927405	0.7718469578115247	5.328604548345166E-86	regulation of ubiquitin-protein ligase activity
GO:0051437	7010	24	2350	9	0.413249993036931	0.7460274788387208	3.2553040771704416E-69	positive regulation of ubiquitin-protein ligase activity involved in mitotic cell cycle
GO:0071336	7010	1	2350	1	0.3352353780318613	0.6689427143304804	1.4265335235418458E-4	regulation of hair follicle cell proliferation
GO:0051436	7010	21	2350	6	0.7574993245255026	0.8850970755131911	9.147206503175784E-62	negative regulation of ubiquitin-protein ligase activity involved in mitotic cell cycle
GO:0017065	7010	1	2350	1	0.3352353780318613	0.6689427143304804	1.4265335235418458E-4	single-strand selective uracil DNA N-glycosylase activity
GO:0017071	7010	1	2350	1	0.3352353780318613	0.6689427143304804	1.4265335235418458E-4	intracellular cyclic nucleotide activated cation channel complex
GO:0071013	7010	34	2350	7	0.9674824628535101	0.9872781413216344	5.630713625598696E-93	catalytic step 2 spliceosome
GO:0017056	7010	3	2350	2	0.2617674845355353	0.6689427143304804	1.7425412966344816E-11	structural constituent of nuclear pore
GO:0001659	7010	7	2350	3	0.43374039225556626	0.7649673883110703	6.077232305855707E-24	temperature homeostasis
GO:0001658	7010	17	2350	7	0.3320959425604356	0.6689427143304804	1.521579025147918E-51	branching involved in ureteric bud morphogenesis
GO:0017080	7010	4	2350	1	0.8047980909651931	0.8953075197353453	9.947431406578311E-15	sodium channel regulator activity
GO:0001657	7010	28	2350	12	0.19664764026057074	0.6689427143304804	6.721797886412239E-79	ureteric bud development
GO:0017081	7010	1	2350	1	0.3352353780318613	0.6689427143304804	1.4265335235418458E-4	chloride channel regulator activity
GO:0001656	7010	24	2350	10	0.26004546525533145	0.6689427143304804	3.2553040771704416E-69	metanephros development
GO:0001662	7010	3	2350	1	0.7062959466167833	0.8463521988047829	1.7425412966344816E-11	behavioral fear response
GO:0052031	7010	2	2350	1	0.5581197925901101	0.7718469578115247	4.0705764689491554E-8	modulation by symbiont of host defense response
GO:0071034	7010	2	2350	1	0.5581197925901101	0.7718469578115247	4.0705764689491554E-8	CUT catabolic process
GO:0017075	7010	5	2350	1	0.8702740381871248	0.9322674579818575	7.099223099180324E-18	syntaxin-1 binding
GO:0001650	7010	1	2350	1	0.3352353780318613	0.6689427143304804	1.4265335235418458E-4	fibrillar center
GO:0001649	7010	43	2350	15	0.4819701160175649	0.7718469578115247	2.960256673986391E-113	osteoblast differentiation
GO:0001655	7010	64	2350	31	0.00924741661545085	0.30362351220730294	1.2668960425515664E-157	urogenital system development
GO:0001654	7010	67	2350	25	0.29461788435167574	0.6689427143304804	1.0870670527872523E-163	eye development
GO:0001653	7010	21	2350	2	0.9978360650700375	0.9993579299379634	9.147206503175784E-62	peptide receptor activity
GO:0017076	7010	741	2350	247	0.5610487138808065	0.7754891888056051	0.0	purine nucleotide binding
GO:0001608	7010	6	2350	2	0.6526751729069127	0.8463521988047829	6.080705010014502E-21	nucleotide receptor activity, G-protein coupled
GO:0070988	7010	10	2350	4	0.4459338954262184	0.7718469578115247	1.2745944521898422E-32	demethylation
GO:0017034	7010	1	2350	1	0.3352353780318613	0.6689427143304804	1.4265335235418458E-4	Rap guanyl-nucleotide exchange factor activity
GO:0070989	7010	4	2350	1	0.8047980909651931	0.8953075197353453	9.947431406578311E-15	oxidative demethylation
GO:0070986	7010	2	2350	1	0.5581197925901101	0.7718469578115247	4.0705764689491554E-8	left/right axis specification
GO:0051983	7010	7	2350	3	0.43374039225556626	0.7649673883110703	6.077232305855707E-24	regulation of chromosome segregation
GO:0001614	7010	7	2350	2	0.7402490851657813	0.8703615027016347	6.077232305855707E-24	purinergic nucleotide receptor activity
GO:0017038	7010	76	2350	35	0.015185469552059752	0.3962301326828836	1.506818489170967E-181	protein import
GO:0017025	7010	3	2350	1	0.7062959466167833	0.8463521988047829	1.7425412966344816E-11	TBP-class protein binding
GO:0051970	7010	5	2350	1	0.8702740381871248	0.9322674579818575	7.099223099180324E-18	negative regulation of transmission of nerve impulse
GO:0051971	7010	7	2350	2	0.7402490851657813	0.8703615027016347	6.077232305855707E-24	positive regulation of transmission of nerve impulse
GO:0070980	7010	1	2350	1	0.3352353780318613	0.6689427143304804	1.4265335235418458E-4	biphenyl catabolic process
GO:0051969	7010	44	2350	12	0.8515962025875758	0.9322674579818575	1.8695463421205868E-115	regulation of transmission of nerve impulse
GO:0051974	7010	3	2350	1	0.7062959466167833	0.8463521988047829	1.7425412966344816E-11	negative regulation of telomerase activity
GO:0070979	7010	14	2350	5	0.5306868865044426	0.7718469578115247	1.2764314535232477E-43	protein K11-linked ubiquitination
GO:0051972	7010	3	2350	1	0.7062959466167833	0.8463521988047829	1.7425412966344816E-11	regulation of telomerase activity
GO:0017048	7010	17	2350	6	0.5291360568227567	0.7718469578115247	1.521579025147918E-51	Rho GTPase binding
GO:0051998	7010	2	2350	2	0.11235096347532138	0.6217174173295712	4.0705764689491554E-8	protein carboxyl O-methyltransferase activity
GO:0017053	7010	25	2350	10	0.31138411391376764	0.6689427143304804	1.1649384759377864E-71	transcriptional repressor complex
GO:0051996	7010	1	2350	1	0.3352353780318613	0.6689427143304804	1.4265335235418458E-4	squalene synthase activity
GO:0017040	7010	3	2350	1	0.7062959466167833	0.8463521988047829	1.7425412966344816E-11	ceramidase activity
GO:0001616	7010	1	2350	1	0.3352353780318613	0.6689427143304804	1.4265335235418458E-4	growth hormone secretagogue receptor activity
GO:0017042	7010	1	2350	1	0.3352353780318613	0.6689427143304804	1.4265335235418458E-4	glycosylceramidase activity
GO:0070997	7010	43	2350	11	0.9001178912455918	0.9541201214709798	2.960256673986391E-113	neuron death
GO:0017046	7010	5	2350	4	0.046154205304691075	0.5509999361832909	7.099223099180324E-18	peptide hormone binding
GO:0017134	7010	6	2350	3	0.32333256043323255	0.6689427143304804	6.080705010014502E-21	fibroblast growth factor binding
GO:0001578	7010	11	2350	6	0.12478349593869802	0.6666399647436884	2.0029341391529903E-35	microtubule bundle formation
GO:0017128	7010	1	2350	1	0.3352353780318613	0.6689427143304804	1.4265335235418458E-4	phospholipid scramblase activity
GO:0017127	7010	3	2350	2	0.2617674845355353	0.6689427143304804	1.7425412966344816E-11	cholesterol transporter activity
GO:0017125	7010	1	2350	1	0.3352353780318613	0.6689427143304804	1.4265335235418458E-4	deoxycytidyl transferase activity
GO:0017124	7010	54	2350	13	0.950944172386984	0.9786391639557834	6.073331741330795E-137	SH3 domain binding
GO:0001573	7010	4	2350	2	0.41078951356707333	0.7432899301432114	9.947431406578311E-15	ganglioside metabolic process
GO:0001570	7010	21	2350	8	0.4064418615607892	0.7432899301432114	9.147206503175784E-62	vasculogenesis
GO:0017121	7010	2	2350	1	0.5581197925901101	0.7718469578115247	4.0705764689491554E-8	phospholipid scrambling
GO:0001568	7010	129	2350	51	0.08719874985321907	0.6217174173295712	1.2994765024457963E-278	blood vessel development
GO:0001569	7010	12	2350	4	0.6124917641863055	0.8309977792334861	3.43409196595759E-38	patterning of blood vessels
GO:0017120	7010	1	2350	1	0.3352353780318613	0.6689427143304804	1.4265335235418458E-4	polyphosphatidylinositol phosphatase activity
GO:0017151	7010	1	2350	1	0.3352353780318613	0.6689427143304804	1.4265335235418458E-4	DEAD/H-box RNA helicase binding
GO:0017148	7010	18	2350	8	0.22830884309073735	0.6689427143304804	3.9165483272968547E-54	negative regulation of translation
GO:0017146	7010	4	2350	2	0.41078951356707333	0.7432899301432114	9.947431406578311E-15	N-methyl-D-aspartate selective glutamate receptor complex
GO:0017147	7010	10	2350	3	0.7054609236708557	0.8463521988047829	1.2745944521898422E-32	Wnt-protein binding
GO:0017144	7010	6	2350	2	0.6526751729069127	0.8463521988047829	6.080705010014502E-21	drug metabolic process
GO:0017145	7010	10	2350	2	0.898323880829455	0.9527311145270667	1.2745944521898422E-32	stem cell division
GO:0017136	7010	8	2350	3	0.5365081219378939	0.7718469578115247	6.942433021076726E-27	NAD-dependent histone deacetylase activity
GO:0017137	7010	25	2350	9	0.4705495500409529	0.7718469578115247	1.1649384759377864E-71	Rab GTPase binding
GO:0070925	7010	18	2350	5	0.7743846838826614	0.8953075197353453	3.9165483272968547E-54	organelle assembly
GO:0001540	7010	7	2350	2	0.7402490851657813	0.8703615027016347	6.077232305855707E-24	beta-amyloid binding
GO:0001541	7010	13	2350	1	0.9950768607446516	0.9983277296472336	6.379422057378229E-41	ovarian follicle development
GO:0001542	7010	4	2350	1	0.8047980909651931	0.8953075197353453	9.947431406578311E-15	ovulation from ovarian follicle
GO:0017089	7010	3	2350	3	0.037642702945213435	0.5509999361832909	1.7425412966344816E-11	glycolipid transporter activity
GO:0070918	7010	5	2350	2	0.542894302078274	0.7718469578115247	7.099223099180324E-18	production of small RNA involved in gene silencing by RNA
GO:0001537	7010	4	2350	1	0.8047980909651931	0.8953075197353453	9.947431406578311E-15	N-acetylgalactosamine 4-O-sulfotransferase activity
GO:0017091	7010	4	2350	2	0.41078951356707333	0.7432899301432114	9.947431406578311E-15	AU-rich element binding
GO:0052033	7010	2	2350	1	0.5581197925901101	0.7718469578115247	4.0705764689491554E-8	pathogen-associated molecular pattern dependent induction by symbiont of host innate immunity
GO:0001539	7010	13	2350	7	0.10610659148679336	0.6217174173295712	6.379422057378229E-41	ciliary or flagellar motility
GO:0070938	7010	1	2350	1	0.3352353780318613	0.6689427143304804	1.4265335235418458E-4	contractile ring
GO:0070937	7010	3	2350	1	0.7062959466167833	0.8463521988047829	1.7425412966344816E-11	CRD-mediated mRNA stability complex
GO:0017119	7010	6	2350	3	0.32333256043323255	0.6689427143304804	6.080705010014502E-21	Golgi transport complex
GO:0070936	7010	16	2350	6	0.4595924870848109	0.7718469578115247	6.259955118765037E-49	protein K48-linked ubiquitination
GO:0001561	7010	2	2350	1	0.5581197925901101	0.7718469578115247	4.0705764689491554E-8	fatty acid alpha-oxidation
GO:0017112	7010	2	2350	1	0.5581197925901101	0.7718469578115247	4.0705764689491554E-8	Rab guanyl-nucleotide exchange factor activity
GO:0001560	7010	3	2350	1	0.7062959466167833	0.8463521988047829	1.7425412966344816E-11	regulation of cell growth by extracellular stimulus
GO:0001562	7010	3	2350	2	0.2617674845355353	0.6689427143304804	1.7425412966344816E-11	response to protozoan
GO:0017110	7010	4	2350	2	0.41078951356707333	0.7432899301432114	9.947431406578311E-15	nucleoside-diphosphatase activity
GO:0017111	7010	301	2350	112	0.09376065828895418	0.6217174173295712	0.0	nucleoside-triphosphatase activity
GO:0001558	7010	81	2350	27	0.5565331631238319	0.7718469578115247	2.894380612675343E-191	regulation of cell growth
GO:0070935	7010	3	2350	2	0.2617674845355353	0.6689427143304804	1.7425412966344816E-11	3'-UTR-mediated mRNA stabilization
GO:0070934	7010	3	2350	1	0.7062959466167833	0.8463521988047829	1.7425412966344816E-11	CRD-mediated mRNA stabilization
GO:0070933	7010	2	2350	1	0.5581197925901101	0.7718469578115247	4.0705764689491554E-8	histone H4 deacetylation
GO:0070932	7010	2	2350	1	0.5581197925901101	0.7718469578115247	4.0705764689491554E-8	histone H3 deacetylation
GO:0001763	7010	60	2350	23	0.2535563772935051	0.6689427143304804	1.936703585119625E-149	morphogenesis of a branching structure
GO:0001764	7010	17	2350	5	0.7244536455659092	0.8636451932011142	1.521579025147918E-51	neuron migration
GO:0001775	7010	225	2350	88	0.04273414946999523	0.5509999361832909	0.0	cell activation
GO:0001774	7010	2	2350	1	0.5581197925901101	0.7718469578115247	4.0705764689491554E-8	microglial cell activation
GO:0001772	7010	2	2350	1	0.5581197925901101	0.7718469578115247	4.0705764689491554E-8	immunological synapse
GO:0071156	7010	71	2350	28	0.17455738393778383	0.6689427143304804	1.0918360657780565E-171	regulation of cell cycle arrest
GO:0071157	7010	4	2350	4	0.012608452092514256	0.35357509782566665	9.947431406578311E-15	negative regulation of cell cycle arrest
GO:0001779	7010	3	2350	1	0.7062959466167833	0.8463521988047829	1.7425412966344816E-11	natural killer cell differentiation
GO:0071158	7010	16	2350	8	0.12976148774503274	0.6689427143304804	6.259955118765037E-49	positive regulation of cell cycle arrest
GO:0001776	7010	10	2350	2	0.898323880829455	0.9527311145270667	1.2745944521898422E-32	leukocyte homeostasis
GO:0001783	7010	3	2350	2	0.2617674845355353	0.6689427143304804	1.7425412966344816E-11	B cell apoptosis
GO:0001780	7010	2	2350	1	0.5581197925901101	0.7718469578115247	4.0705764689491554E-8	neutrophil homeostasis
GO:0001781	7010	1	2350	1	0.3352353780318613	0.6689427143304804	1.4265335235418458E-4	neutrophil apoptosis
GO:0071164	7010	1	2350	1	0.3352353780318613	0.6689427143304804	1.4265335235418458E-4	RNA trimethylguanosine synthase activity
GO:0001786	7010	4	2350	3	0.11274545550304026	0.6217174173295712	9.947431406578311E-15	phosphatidylserine binding
GO:0001787	7010	2	2350	2	0.11235096347532138	0.6217174173295712	4.0705764689491554E-8	natural killer cell proliferation
GO:0071166	7010	1	2350	1	0.3352353780318613	0.6689427143304804	1.4265335235418458E-4	ribonucleoprotein complex localization
GO:0071167	7010	1	2350	1	0.3352353780318613	0.6689427143304804	1.4265335235418458E-4	ribonucleoprotein complex import into nucleus
GO:0001785	7010	1	2350	1	0.3352353780318613	0.6689427143304804	1.4265335235418458E-4	prostaglandin J receptor activity
GO:0016896	7010	5	2350	2	0.542894302078274	0.7718469578115247	7.099223099180324E-18	exoribonuclease activity, producing 5'-phosphomonoesters
GO:0071108	7010	4	2350	1	0.8047980909651931	0.8953075197353453	9.947431406578311E-15	protein K48-linked deubiquitination
GO:0016903	7010	7	2350	2	0.7402490851657813	0.8703615027016347	6.077232305855707E-24	oxidoreductase activity, acting on the aldehyde or oxo group of donors
GO:0001736	7010	7	2350	2	0.7402490851657813	0.8703615027016347	6.077232305855707E-24	establishment of planar polarity
GO:0001739	7010	9	2350	3	0.6276028151966944	0.8405013908480543	8.923435759763541E-30	sex chromatin
GO:0001738	7010	10	2350	2	0.898323880829455	0.9527311145270667	1.2745944521898422E-32	morphogenesis of a polarized epithelium
GO:0001741	7010	6	2350	2	0.6526751729069127	0.8463521988047829	6.080705010014502E-21	XY body
GO:0001740	7010	2	2350	1	0.5581197925901101	0.7718469578115247	4.0705764689491554E-8	Barr body
GO:0001743	7010	2	2350	2	0.11235096347532138	0.6217174173295712	4.0705764689491554E-8	optic placode formation
GO:0016917	7010	10	2350	1	0.9832014624671686	0.9934551043162855	1.2745944521898422E-32	GABA receptor activity
GO:0001750	7010	5	2350	3	0.21263233080057334	0.6689427143304804	7.099223099180324E-18	photoreceptor outer segment
GO:0016918	7010	6	2350	4	0.10193210117112692	0.6217174173295712	6.080705010014502E-21	retinal binding
GO:0001754	7010	6	2350	3	0.32333256043323255	0.6689427143304804	6.080705010014502E-21	eye photoreceptor cell differentiation
GO:0001755	7010	7	2350	2	0.7402490851657813	0.8703615027016347	6.077232305855707E-24	neural crest cell migration
GO:0016922	7010	4	2350	3	0.11274545550304026	0.6217174173295712	9.947431406578311E-15	ligand-dependent nuclear receptor binding
GO:0052126	7010	5	2350	2	0.542894302078274	0.7718469578115247	7.099223099180324E-18	movement in host environment
GO:0016925	7010	9	2350	1	0.9747137043022551	0.991031168989581	8.923435759763541E-30	protein sumoylation
GO:0001756	7010	17	2350	7	0.3320959425604356	0.6689427143304804	1.521579025147918E-51	somitogenesis
GO:0001757	7010	1	2350	1	0.3352353780318613	0.6689427143304804	1.4265335235418458E-4	somite specification
GO:0001759	7010	6	2350	4	0.10193210117112692	0.6217174173295712	6.080705010014502E-21	organ induction
GO:0016998	7010	10	2350	2	0.898323880829455	0.9527311145270667	1.2745944521898422E-32	cell wall macromolecule catabolic process
GO:0001702	7010	11	2350	7	0.039712177521119704	0.5509999361832909	2.0029341391529903E-35	gastrulation with mouth forming second
GO:0001701	7010	92	2350	40	0.02879446097331345	0.5408233462939692	3.5414470743078423E-212	in utero embryonic development
GO:0052192	7010	5	2350	2	0.542894302078274	0.7718469578115247	7.099223099180324E-18	movement in environment of other organism involved in symbiotic interaction
GO:0001696	7010	1	2350	1	0.3352353780318613	0.6689427143304804	1.4265335235418458E-4	gastric acid secretion
GO:0001711	7010	2	2350	1	0.5581197925901101	0.7718469578115247	4.0705764689491554E-8	endodermal cell fate commitment
GO:0001710	7010	6	2350	1	0.9137938112513343	0.9561406496694349	6.080705010014502E-21	mesodermal cell fate commitment
GO:0001709	7010	11	2350	6	0.12478349593869802	0.6666399647436884	2.0029341391529903E-35	cell fate determination
GO:0001708	7010	19	2350	7	0.4640138638668363	0.7718469578115247	1.0642794367555126E-56	cell fate specification
GO:0001707	7010	14	2350	5	0.5306868865044426	0.7718469578115247	1.2764314535232477E-43	mesoderm formation
GO:0052200	7010	3	2350	1	0.7062959466167833	0.8463521988047829	1.7425412966344816E-11	response to host defenses
GO:0001706	7010	6	2350	2	0.6526751729069127	0.8463521988047829	6.080705010014502E-21	endoderm formation
GO:0001704	7010	19	2350	6	0.6549186761291008	0.8463521988047829	1.0642794367555126E-56	formation of primary germ layer
GO:0017015	7010	27	2350	15	0.015031156122219225	0.39350667854846344	1.676368380030547E-76	regulation of transforming growth factor beta receptor signaling pathway
GO:0001726	7010	50	2350	15	0.7487150675545505	0.8770439619934381	1.8760584230911126E-128	ruffle
GO:0001727	7010	8	2350	2	0.8081627395783643	0.8953075197353453	6.942433021076726E-27	lipid kinase activity
GO:0017022	7010	10	2350	5	0.21689599539240484	0.6689427143304804	1.2745944521898422E-32	myosin binding
GO:0001725	7010	11	2350	4	0.5329496004671306	0.7718469578115247	2.0029341391529903E-35	stress fiber
GO:0017017	7010	3	2350	1	0.7062959466167833	0.8463521988047829	1.7425412966344816E-11	MAP kinase tyrosine/serine/threonine phosphatase activity
GO:0017016	7010	51	2350	20	0.234883695873433	0.6689427143304804	1.3746979824373248E-130	Ras GTPase binding
GO:0071103	7010	45	2350	23	0.01087205679101601	0.3307791795876685	1.2077172752792473E-117	DNA conformation change
GO:0052167	7010	2	2350	1	0.5581197925901101	0.7718469578115247	4.0705764689491554E-8	modulation by symbiont of host innate immunity
GO:0001669	7010	20	2350	11	0.03899160642015486	0.5509999361832909	3.0447130217642167E-59	acrosomal vesicle
GO:0071043	7010	2	2350	1	0.5581197925901101	0.7718469578115247	4.0705764689491554E-8	CUT metabolic process
GO:0052166	7010	2	2350	1	0.5581197925901101	0.7718469578115247	4.0705764689491554E-8	positive regulation by symbiont of host innate immunity
GO:0001671	7010	3	2350	2	0.2617674845355353	0.6689427143304804	1.7425412966344816E-11	ATPase activator activity
GO:0001664	7010	47	2350	18	0.29047512874979653	0.6689427143304804	5.383207060882811E-122	G-protein-coupled receptor binding
GO:0001667	7010	28	2350	10	0.47308327700331465	0.7718469578115247	6.721797886412239E-79	ameboidal cell migration
GO:0071044	7010	5	2350	1	0.8702740381871248	0.9322674579818575	7.099223099180324E-18	histone mRNA catabolic process
GO:0001666	7010	55	2350	25	0.0432654334466632	0.5509999361832909	4.8020880646073466E-139	response to hypoxia
GO:0016972	7010	3	2350	2	0.2617674845355353	0.6689427143304804	1.7425412966344816E-11	thiol oxidase activity
GO:0016973	7010	3	2350	1	0.7062959466167833	0.8463521988047829	1.7425412966344816E-11	poly(A)+ mRNA export from nucleus
GO:0001676	7010	4	2350	1	0.8047980909651931	0.8953075197353453	9.947431406578311E-15	long-chain fatty acid metabolic process
GO:0052173	7010	3	2350	1	0.7062959466167833	0.8463521988047829	1.7425412966344816E-11	response to defenses of other organism involved in symbiotic interaction
GO:0001678	7010	4	2350	3	0.11274545550304026	0.6217174173295712	9.947431406578311E-15	cellular glucose homeostasis
GO:0001673	7010	4	2350	1	0.8047980909651931	0.8953075197353453	9.947431406578311E-15	male germ cell nucleus
GO:0001672	7010	2	2350	1	0.5581197925901101	0.7718469578115247	4.0705764689491554E-8	regulation of chromatin assembly or disassembly
GO:0052169	7010	2	2350	1	0.5581197925901101	0.7718469578115247	4.0705764689491554E-8	pathogen-associated molecular pattern dependent modulation by symbiont of host innate immunity
GO:0001675	7010	2	2350	2	0.11235096347532138	0.6217174173295712	4.0705764689491554E-8	acrosome assembly
GO:0001913	7010	6	2350	5	0.01826525737200837	0.4220827803267623	6.080705010014502E-21	T cell mediated cytotoxicity
GO:0051770	7010	3	2350	1	0.7062959466167833	0.8463521988047829	1.7425412966344816E-11	positive regulation of nitric-oxide synthase biosynthetic process
GO:0001912	7010	7	2350	6	0.0070555249018330385	0.29416685834097533	6.077232305855707E-24	positive regulation of leukocyte mediated cytotoxicity
GO:0001915	7010	1	2350	1	0.3352353780318613	0.6689427143304804	1.4265335235418458E-4	negative regulation of T cell mediated cytotoxicity
GO:0051769	7010	5	2350	1	0.8702740381871248	0.9322674579818575	7.099223099180324E-18	regulation of nitric-oxide synthase biosynthetic process
GO:0051768	7010	2	2350	1	0.5581197925901101	0.7718469578115247	4.0705764689491554E-8	nitric-oxide synthase 2 biosynthetic process
GO:0001914	7010	6	2350	5	0.01826525737200837	0.4220827803267623	6.080705010014502E-21	regulation of T cell mediated cytotoxicity
GO:0001917	7010	3	2350	1	0.7062959466167833	0.8463521988047829	1.7425412966344816E-11	photoreceptor inner segment
GO:0051775	7010	2	2350	1	0.5581197925901101	0.7718469578115247	4.0705764689491554E-8	response to redox state
GO:0051774	7010	1	2350	1	0.3352353780318613	0.6689427143304804	1.4265335235418458E-4	negative regulation of nitric-oxide synthase 2 biosynthetic process
GO:0001916	7010	5	2350	4	0.046154205304691075	0.5509999361832909	7.099223099180324E-18	positive regulation of T cell mediated cytotoxicity
GO:0001919	7010	3	2350	2	0.2617674845355353	0.6689427143304804	1.7425412966344816E-11	regulation of receptor recycling
GO:0070776	7010	3	2350	2	0.2617674845355353	0.6689427143304804	1.7425412966344816E-11	MOZ/MORF histone acetyltransferase complex
GO:0051772	7010	2	2350	1	0.5581197925901101	0.7718469578115247	4.0705764689491554E-8	regulation of nitric-oxide synthase 2 biosynthetic process
GO:0070775	7010	3	2350	2	0.2617674845355353	0.6689427143304804	1.7425412966344816E-11	H3 histone acetyltransferase complex
GO:0001906	7010	15	2350	10	0.00882961428328143	0.30139305774002917	2.7367741284835907E-46	cell killing
GO:0051767	7010	5	2350	1	0.8702740381871248	0.9322674579818575	7.099223099180324E-18	nitric-oxide synthase biosynthetic process
GO:0001909	7010	11	2350	9	0.0014252667312506877	0.12762615729835705	2.0029341391529903E-35	leukocyte mediated cytotoxicity
GO:0051766	7010	4	2350	2	0.41078951356707333	0.7432899301432114	9.947431406578311E-15	inositol trisphosphate kinase activity
GO:0001911	7010	1	2350	1	0.3352353780318613	0.6689427143304804	1.4265335235418458E-4	negative regulation of leukocyte mediated cytotoxicity
GO:0001910	7010	8	2350	7	0.00267626462058475	0.1673727397635542	6.942433021076726E-27	regulation of leukocyte mediated cytotoxicity
GO:0051754	7010	1	2350	1	0.3352353780318613	0.6689427143304804	1.4265335235418458E-4	meiotic sister chromatid cohesion, centromeric
GO:0001889	7010	31	2350	18	0.004258375593137837	0.20214457634895272	5.328604548345166E-86	liver development
GO:0001890	7010	32	2350	13	0.24954261652294074	0.6689427143304804	2.443263297710111E-88	placenta development
GO:0001891	7010	4	2350	1	0.8047980909651931	0.8953075197353453	9.947431406578311E-15	phagocytic cup
GO:0001892	7010	21	2350	6	0.7574993245255026	0.8850970755131911	9.147206503175784E-62	embryonic placenta development
GO:0001893	7010	5	2350	3	0.21263233080057334	0.6689427143304804	7.099223099180324E-18	maternal placenta development
GO:0001894	7010	20	2350	9	0.19533648592978006	0.6689427143304804	3.0447130217642167E-59	tissue homeostasis
GO:0001882	7010	3	2350	1	0.7062959466167833	0.8463521988047829	1.7425412966344816E-11	nucleoside binding
GO:0001881	7010	7	2350	2	0.7402490851657813	0.8703615027016347	6.077232305855707E-24	receptor recycling
GO:0001886	7010	2	2350	2	0.11235096347532138	0.6217174173295712	4.0705764689491554E-8	endothelial cell morphogenesis
GO:0001885	7010	5	2350	3	0.21263233080057334	0.6689427143304804	7.099223099180324E-18	endothelial cell development
GO:0070741	7010	5	2350	4	0.046154205304691075	0.5509999361832909	7.099223099180324E-18	response to interleukin-6
GO:0001875	7010	2	2350	2	0.11235096347532138	0.6217174173295712	4.0705764689491554E-8	lipopolysaccharide receptor activity
GO:0001874	7010	1	2350	1	0.3352353780318613	0.6689427143304804	1.4265335235418458E-4	1,3-beta-D-glucan receptor activity
GO:0051731	7010	2	2350	1	0.5581197925901101	0.7718469578115247	4.0705764689491554E-8	polynucleotide 5'-hydroxyl-kinase activity
GO:0001873	7010	1	2350	1	0.3352353780318613	0.6689427143304804	1.4265335235418458E-4	polysaccharide receptor activity
GO:0070743	7010	1	2350	1	0.3352353780318613	0.6689427143304804	1.4265335235418458E-4	interleukin-23 complex
GO:0001872	7010	1	2350	1	0.3352353780318613	0.6689427143304804	1.4265335235418458E-4	1,3-beta-D-glucan binding
GO:0070742	7010	3	2350	2	0.2617674845355353	0.6689427143304804	1.7425412966344816E-11	C2H2 zinc finger domain binding
GO:0051733	7010	2	2350	1	0.5581197925901101	0.7718469578115247	4.0705764689491554E-8	polydeoxyribonucleotide kinase activity
GO:0001879	7010	1	2350	1	0.3352353780318613	0.6689427143304804	1.4265335235418458E-4	detection of yeast
GO:0001878	7010	1	2350	1	0.3352353780318613	0.6689427143304804	1.4265335235418458E-4	response to yeast
GO:0051734	7010	2	2350	1	0.5581197925901101	0.7718469578115247	4.0705764689491554E-8	ATP-dependent polynucleotide kinase activity
GO:0001866	7010	1	2350	1	0.3352353780318613	0.6689427143304804	1.4265335235418458E-4	NK T cell proliferation
GO:0051721	7010	5	2350	2	0.542894302078274	0.7718469578115247	7.099223099180324E-18	protein phosphatase 2A binding
GO:0070734	7010	2	2350	1	0.5581197925901101	0.7718469578115247	4.0705764689491554E-8	histone H3-K27 methylation
GO:0070728	7010	1	2350	1	0.3352353780318613	0.6689427143304804	1.4265335235418458E-4	leucine binding
GO:0001871	7010	55	2350	29	0.0024838010246730933	0.16447354684389895	4.8020880646073466E-139	pattern binding
GO:0051726	7010	216	2350	76	0.32342324250622495	0.6689427143304804	0.0	regulation of cell cycle
GO:0070727	7010	233	2350	84	0.22251039566414854	0.6689427143304804	0.0	cellular macromolecule localization
GO:0051716	7010	1502	2350	545	0.005918856394545799	0.26350614909051356	0.0	cellular response to stimulus
GO:0051717	7010	1	2350	1	0.3352353780318613	0.6689427143304804	1.4265335235418458E-4	inositol-1,3,4,5-tetrakisphosphate 3-phosphatase activity
GO:0070723	7010	4	2350	1	0.8047980909651931	0.8953075197353453	9.947431406578311E-15	response to cholesterol
GO:0001848	7010	2	2350	2	0.11235096347532138	0.6217174173295712	4.0705764689491554E-8	complement binding
GO:0070717	7010	3	2350	1	0.7062959466167833	0.8463521988047829	1.7425412966344816E-11	poly-purine tract binding
GO:0001846	7010	1	2350	1	0.3352353780318613	0.6689427143304804	1.4265335235418458E-4	opsonin binding
GO:0051828	7010	5	2350	2	0.542894302078274	0.7718469578115247	7.099223099180324E-18	entry into other organism involved in symbiotic interaction
GO:0001841	7010	21	2350	6	0.7574993245255026	0.8850970755131911	9.147206503175784E-62	neural tube formation
GO:0001843	7010	15	2350	5	0.6021901681696372	0.8219351484668422	2.7367741284835907E-46	neural tube closure
GO:0051825	7010	2	2350	2	0.11235096347532138	0.6217174173295712	4.0705764689491554E-8	adhesion to other organism involved in symbiotic interaction
GO:0001842	7010	2	2350	1	0.5581197925901101	0.7718469578115247	4.0705764689491554E-8	neural fold formation
GO:0001837	7010	24	2350	14	0.010804150017603428	0.3307791795876685	3.2553040771704416E-69	epithelial to mesenchymal transition
GO:0070696	7010	1	2350	1	0.3352353780318613	0.6689427143304804	1.4265335235418458E-4	transmembrane receptor protein serine/threonine kinase binding
GO:0001838	7010	30	2350	11	0.423891739371024	0.7624439411649553	1.1997954757183088E-83	embryonic epithelial tube formation
GO:0001832	7010	7	2350	2	0.7402490851657813	0.8703615027016347	6.077232305855707E-24	blastocyst growth
GO:0001833	7010	4	2350	1	0.8047980909651931	0.8953075197353453	9.947431406578311E-15	inner cell mass cell proliferation
GO:0070700	7010	1	2350	1	0.3352353780318613	0.6689427143304804	1.4265335235418458E-4	BMP receptor binding
GO:0051817	7010	8	2350	4	0.2624608427885449	0.6689427143304804	6.942433021076726E-27	modification of morphology or physiology of other organism involved in symbiotic interaction
GO:0001829	7010	6	2350	3	0.32333256043323255	0.6689427143304804	6.080705010014502E-21	trophectodermal cell differentiation
GO:0001824	7010	20	2350	9	0.19533648592978006	0.6689427143304804	3.0447130217642167E-59	blastocyst development
GO:0070695	7010	4	2350	1	0.8047980909651931	0.8953075197353453	9.947431406578311E-15	FHF complex
GO:0001825	7010	8	2350	4	0.2624608427885449	0.6689427143304804	6.942433021076726E-27	blastocyst formation
GO:0001823	7010	5	2350	3	0.21263233080057334	0.6689427143304804	7.099223099180324E-18	mesonephros development
GO:0001822	7010	49	2350	20	0.1747374326855805	0.6689427143304804	2.611848536643125E-126	kidney development
GO:0051806	7010	5	2350	2	0.542894302078274	0.7718469578115247	7.099223099180324E-18	entry into cell of other organism involved in symbiotic interaction
GO:0001819	7010	39	2350	19	0.0349086873788252	0.5509999361832909	2.358165287714301E-104	positive regulation of cytokine production
GO:0051800	7010	1	2350	1	0.3352353780318613	0.6689427143304804	1.4265335235418458E-4	phosphatidylinositol-3,4-bisphosphate 3-phosphatase activity
GO:0001818	7010	35	2350	11	0.6648326372292631	0.8463521988047829	2.8250426733980742E-95	negative regulation of cytokine production
GO:0001817	7010	80	2350	32	0.13294716520222136	0.6689427143304804	2.476303413069354E-189	regulation of cytokine production
GO:0001816	7010	89	2350	35	0.1461662045550851	0.6689427143304804	1.5574972947652514E-206	cytokine production
GO:0070679	7010	1	2350	1	0.3352353780318613	0.6689427143304804	1.4265335235418458E-4	inositol 1,4,5 trisphosphate binding
GO:0070664	7010	16	2350	6	0.4595924870848109	0.7718469578115247	6.259955118765037E-49	negative regulation of leukocyte proliferation
GO:0070665	7010	26	2350	10	0.36472789143380846	0.7091181308903061	4.3362062096780944E-74	positive regulation of leukocyte proliferation
GO:0051789	7010	53	2350	21	0.21081266803867627	0.6689427143304804	7.824475726783534E-135	response to protein stimulus
GO:0051784	7010	15	2350	4	0.7954535137477009	0.8953075197353453	2.7367741284835907E-46	negative regulation of nuclear division
GO:0051785	7010	5	2350	3	0.21263233080057334	0.6689427143304804	7.099223099180324E-18	positive regulation of nuclear division
GO:0070669	7010	2	2350	1	0.5581197925901101	0.7718469578115247	4.0705764689491554E-8	response to interleukin-2
GO:0070671	7010	1	2350	1	0.3352353780318613	0.6689427143304804	1.4265335235418458E-4	response to interleukin-12
GO:0051781	7010	11	2350	6	0.12478349593869802	0.6666399647436884	2.0029341391529903E-35	positive regulation of cell division
GO:0051782	7010	1	2350	1	0.3352353780318613	0.6689427143304804	1.4265335235418458E-4	negative regulation of cell division
GO:0051783	7010	21	2350	8	0.4064418615607892	0.7432899301432114	9.147206503175784E-62	regulation of nuclear division
GO:0070661	7010	47	2350	21	0.07276995681685273	0.6217174173295712	5.383207060882811E-122	leukocyte proliferation
GO:0070663	7010	40	2350	18	0.08667540308719837	0.6217174173295712	1.3531288410404115E-106	regulation of leukocyte proliferation
GO:0051890	7010	6	2350	2	0.6526751729069127	0.8463521988047829	6.080705010014502E-21	regulation of cardioblast differentiation
GO:0051891	7010	4	2350	1	0.8047980909651931	0.8953075197353453	9.947431406578311E-15	positive regulation of cardioblast differentiation
GO:0002036	7010	1	2350	1	0.3352353780318613	0.6689427143304804	1.4265335235418458E-4	regulation of L-glutamate transport
GO:0051894	7010	3	2350	1	0.7062959466167833	0.8463521988047829	1.7425412966344816E-11	positive regulation of focal adhesion assembly
GO:0051895	7010	3	2350	2	0.2617674845355353	0.6689427143304804	1.7425412966344816E-11	negative regulation of focal adhesion assembly
GO:0002039	7010	15	2350	3	0.9230605714941358	0.9628961217068824	2.7367741284835907E-46	p53 binding
GO:0070897	7010	4	2350	2	0.41078951356707333	0.7432899301432114	9.947431406578311E-15	DNA-dependent transcriptional preinitiation complex assembly
GO:0051893	7010	7	2350	4	0.17612211800242975	0.6689427143304804	6.077232305855707E-24	regulation of focal adhesion assembly
GO:0051898	7010	4	2350	2	0.41078951356707333	0.7432899301432114	9.947431406578311E-15	negative regulation of protein kinase B signaling cascade
GO:0002040	7010	10	2350	4	0.4459338954262184	0.7718469578115247	1.2745944521898422E-32	sprouting angiogenesis
GO:0051899	7010	15	2350	4	0.7954535137477009	0.8953075197353453	2.7367741284835907E-46	membrane depolarization
GO:0051896	7010	14	2350	7	0.15292755400756544	0.6689427143304804	1.2764314535232477E-43	regulation of protein kinase B signaling cascade
GO:0002042	7010	3	2350	2	0.2617674845355353	0.6689427143304804	1.7425412966344816E-11	cell migration involved in sprouting angiogenesis
GO:0002043	7010	3	2350	1	0.7062959466167833	0.8463521988047829	1.7425412966344816E-11	blood vessel endothelial cell proliferation involved in sprouting angiogenesis
GO:0051897	7010	10	2350	6	0.07838095862008689	0.6217174173295712	1.2745944521898422E-32	positive regulation of protein kinase B signaling cascade
GO:0070904	7010	1	2350	1	0.3352353780318613	0.6689427143304804	1.4265335235418458E-4	transepithelial L-ascorbic acid transport
GO:0070887	7010	309	2350	120	0.025851411309382274	0.5005138111005708	0.0	cellular response to chemical stimulus
GO:0070886	7010	1	2350	1	0.3352353780318613	0.6689427143304804	1.4265335235418458E-4	positive regulation of calcineurin-NFAT signaling pathway
GO:0070884	7010	1	2350	1	0.3352353780318613	0.6689427143304804	1.4265335235418458E-4	regulation of calcineurin-NFAT signaling pathway
GO:0051879	7010	4	2350	2	0.41078951356707333	0.7432899301432114	9.947431406578311E-15	Hsp90 protein binding
GO:0002021	7010	3	2350	1	0.7062959466167833	0.8463521988047829	1.7425412966344816E-11	response to dietary excess
GO:0002020	7010	7	2350	3	0.43374039225556626	0.7649673883110703	6.077232305855707E-24	protease binding
GO:0002025	7010	1	2350	1	0.3352353780318613	0.6689427143304804	1.4265335235418458E-4	vasodilation by norepinephrine-epinephrine involved in regulation of systemic arterial blood pressure
GO:0002024	7010	1	2350	1	0.3352353780318613	0.6689427143304804	1.4265335235418458E-4	diet induced thermogenesis
GO:0051881	7010	6	2350	1	0.9137938112513343	0.9561406496694349	6.080705010014502E-21	regulation of mitochondrial membrane potential
GO:0002027	7010	5	2350	3	0.21263233080057334	0.6689427143304804	7.099223099180324E-18	regulation of heart rate
GO:0070892	7010	1	2350	1	0.3352353780318613	0.6689427143304804	1.4265335235418458E-4	lipoteichoic acid receptor activity
GO:0002026	7010	7	2350	3	0.43374039225556626	0.7649673883110703	6.077232305855707E-24	regulation of the force of heart contraction
GO:0070891	7010	1	2350	1	0.3352353780318613	0.6689427143304804	1.4265335235418458E-4	lipoteichoic acid binding
GO:0070890	7010	1	2350	1	0.3352353780318613	0.6689427143304804	1.4265335235418458E-4	sodium-dependent L-ascorbate transmembrane transporter activity
GO:0002028	7010	8	2350	3	0.5365081219378939	0.7718469578115247	6.942433021076726E-27	regulation of sodium ion transport
GO:0070888	7010	5	2350	1	0.8702740381871248	0.9322674579818575	7.099223099180324E-18	E-box binding
GO:0017171	7010	49	2350	19	0.2613835057470517	0.6689427143304804	2.611848536643125E-126	serine hydrolase activity
GO:0051856	7010	2	2350	2	0.11235096347532138	0.6217174173295712	4.0705764689491554E-8	adhesion to symbiont
GO:0017169	7010	3	2350	1	0.7062959466167833	0.8463521988047829	1.7425412966344816E-11	CDP-alcohol phosphatidyltransferase activity
GO:0051861	7010	5	2350	3	0.21263233080057334	0.6689427143304804	7.099223099180324E-18	glycolipid binding
GO:0051864	7010	3	2350	2	0.2617674845355353	0.6689427143304804	1.7425412966344816E-11	histone demethylase activity (H3-K36 specific)
GO:0051865	7010	9	2350	3	0.6276028151966944	0.8405013908480543	8.923435759763541E-30	protein autoubiquitination
GO:0002009	7010	102	2350	39	0.18094615503531797	0.6689427143304804	1.0973916450674292E-230	morphogenesis of an epithelium
GO:0070873	7010	9	2350	7	0.00854029552559982	0.30139305774002917	8.923435759763541E-30	regulation of glycogen metabolic process
GO:0070874	7010	2	2350	1	0.5581197925901101	0.7718469578115247	4.0705764689491554E-8	negative regulation of glycogen metabolic process
GO:0070875	7010	5	2350	4	0.046154205304691075	0.5509999361832909	7.099223099180324E-18	positive regulation of glycogen metabolic process
GO:0017154	7010	3	2350	2	0.2617674845355353	0.6689427143304804	1.7425412966344816E-11	semaphorin receptor activity
GO:0017153	7010	6	2350	2	0.6526751729069127	0.8463521988047829	6.080705010014502E-21	sodium:dicarboxylate symporter activity
GO:0070849	7010	2	2350	1	0.5581197925901101	0.7718469578115247	4.0705764689491554E-8	response to epidermal growth factor stimulus
GO:0017158	7010	6	2350	2	0.6526751729069127	0.8463521988047829	6.080705010014502E-21	regulation of calcium ion-dependent exocytosis
GO:0001990	7010	5	2350	2	0.542894302078274	0.7718469578115247	7.099223099180324E-18	regulation of systemic arterial blood pressure by hormone
GO:0070848	7010	19	2350	11	0.024974014236447496	0.4932211332912438	1.0642794367555126E-56	response to growth factor stimulus
GO:0070851	7010	26	2350	13	0.06045063684305957	0.6217174173295712	4.3362062096780944E-74	growth factor receptor binding
GO:0017156	7010	12	2350	3	0.822706305094469	0.9061959301292166	3.43409196595759E-38	calcium ion-dependent exocytosis
GO:0017157	7010	17	2350	3	0.9574862054132609	0.9834451640584588	1.521579025147918E-51	regulation of exocytosis
GO:0051851	7010	3	2350	2	0.2617674845355353	0.6689427143304804	1.7425412966344816E-11	modification by host of symbiont morphology or physiology
GO:0001993	7010	2	2350	1	0.5581197925901101	0.7718469578115247	4.0705764689491554E-8	regulation of systemic arterial blood pressure by norepinephrine-epinephrine
GO:0070857	7010	2	2350	1	0.5581197925901101	0.7718469578115247	4.0705764689491554E-8	regulation of bile acid biosynthetic process
GO:0017166	7010	5	2350	3	0.21263233080057334	0.6689427143304804	7.099223099180324E-18	vinculin binding
GO:0001997	7010	1	2350	1	0.3352353780318613	0.6689427143304804	1.4265335235418458E-4	positive regulation of the force of heart contraction by epinephrine-norepinephrine
GO:0070858	7010	2	2350	1	0.5581197925901101	0.7718469578115247	4.0705764689491554E-8	negative regulation of bile acid biosynthetic process
GO:0001996	7010	2	2350	1	0.5581197925901101	0.7718469578115247	4.0705764689491554E-8	positive regulation of heart rate by epinephrine-norepinephrine
GO:0051958	7010	1	2350	1	0.3352353780318613	0.6689427143304804	1.4265335235418458E-4	methotrexate transport
GO:0001972	7010	3	2350	2	0.2617674845355353	0.6689427143304804	1.7425412966344816E-11	retinoic acid binding
GO:0001973	7010	2	2350	1	0.5581197925901101	0.7718469578115247	4.0705764689491554E-8	adenosine receptor signaling pathway
GO:0001974	7010	8	2350	4	0.2624608427885449	0.6689427143304804	6.942433021076726E-27	blood vessel remodeling
GO:0001975	7010	6	2350	4	0.10193210117112692	0.6217174173295712	6.080705010014502E-21	response to amphetamine
GO:0001968	7010	5	2350	2	0.542894302078274	0.7718469578115247	7.099223099180324E-18	fibronectin binding
GO:0070838	7010	82	2350	32	0.1722681745012861	0.6689427143304804	3.425302500211459E-193	divalent metal ion transport
GO:0051955	7010	3	2350	2	0.2617674845355353	0.6689427143304804	1.7425412966344816E-11	regulation of amino acid transport
GO:0051952	7010	7	2350	2	0.7402490851657813	0.8703615027016347	6.077232305855707E-24	regulation of amine transport
GO:0070837	7010	1	2350	1	0.3352353780318613	0.6689427143304804	1.4265335235418458E-4	dehydroascorbic acid transport
GO:0051965	7010	5	2350	2	0.542894302078274	0.7718469578115247	7.099223099180324E-18	positive regulation of synaptogenesis
GO:0051962	7010	5	2350	2	0.542894302078274	0.7718469578115247	7.099223099180324E-18	positive regulation of nervous system development
GO:0051963	7010	11	2350	4	0.5329496004671306	0.7718469578115247	2.0029341391529903E-35	regulation of synaptogenesis
GO:0051960	7010	115	2350	38	0.5789532234516201	0.7970215584903506	4.1390688045668014E-254	regulation of nervous system development
GO:0001957	7010	2	2350	1	0.5581197925901101	0.7718469578115247	4.0705764689491554E-8	intramembranous ossification
GO:0001959	7010	12	2350	5	0.3738652730210623	0.7194281688415071	3.43409196595759E-38	regulation of cytokine-mediated signaling pathway
GO:0001958	7010	7	2350	4	0.17612211800242975	0.6689427143304804	6.077232305855707E-24	endochondral ossification
GO:0001953	7010	7	2350	4	0.17612211800242975	0.6689427143304804	6.077232305855707E-24	negative regulation of cell-matrix adhesion
GO:0051938	7010	3	2350	1	0.7062959466167833	0.8463521988047829	1.7425412966344816E-11	L-glutamate import
GO:0001952	7010	16	2350	10	0.016531974584670914	0.4162043441763795	6.259955118765037E-49	regulation of cell-matrix adhesion
GO:0070822	7010	6	2350	2	0.6526751729069127	0.8463521988047829	6.080705010014502E-21	Sin3-type complex
GO:0001954	7010	7	2350	4	0.17612211800242975	0.6689427143304804	6.077232305855707E-24	positive regulation of cell-matrix adhesion
GO:0070826	7010	1	2350	1	0.3352353780318613	0.6689427143304804	1.4265335235418458E-4	paraferritin complex
GO:0001964	7010	5	2350	1	0.8702740381871248	0.9322674579818575	7.099223099180324E-18	startle response
GO:0001967	7010	3	2350	2	0.2617674845355353	0.6689427143304804	1.7425412966344816E-11	suckling behavior
GO:0001960	7010	2	2350	1	0.5581197925901101	0.7718469578115247	4.0705764689491554E-8	negative regulation of cytokine-mediated signaling pathway
GO:0070830	7010	13	2350	9	0.009141236142115098	0.30139305774002917	6.379422057378229E-41	tight junction assembly
GO:0070828	7010	2	2350	2	0.11235096347532138	0.6217174173295712	4.0705764689491554E-8	heterochromatin organization
GO:0001942	7010	23	2350	6	0.8356988149105098	0.9173013875880788	9.477003994708507E-67	hair follicle development
GO:0051924	7010	37	2350	13	0.478969562457517	0.7718469578115247	7.735761689285281E-100	regulation of calcium ion transport
GO:0051925	7010	11	2350	4	0.5329496004671306	0.7718469578115247	2.0029341391529903E-35	regulation of calcium ion transport via voltage-gated calcium channel activity
GO:0051926	7010	7	2350	2	0.7402490851657813	0.8703615027016347	6.077232305855707E-24	negative regulation of calcium ion transport
GO:0001938	7010	11	2350	5	0.2936564116034816	0.6689427143304804	2.0029341391529903E-35	positive regulation of endothelial cell proliferation
GO:0001936	7010	19	2350	9	0.15005660601586554	0.6689427143304804	1.0642794367555126E-56	regulation of endothelial cell proliferation
GO:0051923	7010	5	2350	1	0.8702740381871248	0.9322674579818575	7.099223099180324E-18	sulfation
GO:0001937	7010	8	2350	5	0.08978339321725029	0.6217174173295712	6.942433021076726E-27	negative regulation of endothelial cell proliferation
GO:0051932	7010	5	2350	2	0.542894302078274	0.7718469578115247	7.099223099180324E-18	synaptic transmission, GABAergic
GO:0001950	7010	3	2350	1	0.7062959466167833	0.8463521988047829	1.7425412966344816E-11	plasma membrane enriched fraction
GO:0051933	7010	2	2350	1	0.5581197925901101	0.7718469578115247	4.0705764689491554E-8	amino acid uptake involved in synaptic transmission
GO:0001948	7010	20	2350	4	0.941857857255015	0.9727140639303431	3.0447130217642167E-59	glycoprotein binding
GO:0051935	7010	2	2350	1	0.5581197925901101	0.7718469578115247	4.0705764689491554E-8	glutamate uptake involved in synaptic transmission
GO:0001946	7010	4	2350	1	0.8047980909651931	0.8953075197353453	9.947431406578311E-15	lymphangiogenesis
GO:0051928	7010	12	2350	3	0.822706305094469	0.9061959301292166	3.43409196595759E-38	positive regulation of calcium ion transport
GO:0070813	7010	1	2350	1	0.3352353780318613	0.6689427143304804	1.4265335235418458E-4	hydrogen sulfide metabolic process
GO:0001947	7010	17	2350	5	0.7244536455659092	0.8636451932011142	1.521579025147918E-51	heart looping
GO:0051930	7010	6	2350	2	0.6526751729069127	0.8463521988047829	6.080705010014502E-21	regulation of sensory perception of pain
GO:0070814	7010	1	2350	1	0.3352353780318613	0.6689427143304804	1.4265335235418458E-4	hydrogen sulfide biosynthetic process
GO:0001944	7010	138	2350	54	0.09476642906350992	0.6217174173295712	5.2528480272184356E-294	vasculature development
GO:0051931	7010	6	2350	2	0.6526751729069127	0.8463521988047829	6.080705010014502E-21	regulation of sensory perception
GO:0001945	7010	6	2350	1	0.9137938112513343	0.9561406496694349	6.080705010014502E-21	lymph vessel development
GO:0001921	7010	1	2350	1	0.3352353780318613	0.6689427143304804	1.4265335235418458E-4	positive regulation of receptor recycling
GO:0001920	7010	1	2350	1	0.3352353780318613	0.6689427143304804	1.4265335235418458E-4	negative regulation of receptor recycling
GO:0051917	7010	6	2350	3	0.32333256043323255	0.6689427143304804	6.080705010014502E-21	regulation of fibrinolysis
GO:0001935	7010	24	2350	13	0.029584888547117928	0.5509999361832909	3.2553040771704416E-69	endothelial cell proliferation
GO:0001934	7010	53	2350	21	0.21081266803867627	0.6689427143304804	7.824475726783534E-135	positive regulation of protein phosphorylation
GO:0001933	7010	16	2350	7	0.2678267166773475	0.6689427143304804	6.259955118765037E-49	negative regulation of protein phosphorylation
GO:0051918	7010	5	2350	3	0.21263233080057334	0.6689427143304804	7.099223099180324E-18	negative regulation of fibrinolysis
GO:0001932	7010	196	2350	73	0.14868096221033988	0.6689427143304804	0.0	regulation of protein phosphorylation
GO:0050650	7010	4	2350	1	0.8047980909651931	0.8953075197353453	9.947431406578311E-15	chondroitin sulfate proteoglycan biosynthetic process
GO:0002200	7010	17	2350	9	0.07772793250996882	0.6217174173295712	1.521579025147918E-51	somatic diversification of immune receptors
GO:0050649	7010	1	2350	1	0.3352353780318613	0.6689427143304804	1.4265335235418458E-4	testosterone 6-beta-hydroxylase activity
GO:0050654	7010	8	2350	3	0.5365081219378939	0.7718469578115247	6.942433021076726E-27	chondroitin sulfate proteoglycan metabolic process
GO:0002204	7010	11	2350	6	0.12478349593869802	0.6666399647436884	2.0029341391529903E-35	somatic recombination of immunoglobulin genes involved in immune response
GO:0033043	7010	128	2350	47	0.2471203044088707	0.6689427143304804	6.932556038662924E-277	regulation of organelle organization
GO:0019538	7010	1314	2350	444	0.4220448551062218	0.759468704781235	0.0	protein metabolic process
GO:0072594	7010	25	2350	8	0.6376384777641388	0.8463521988047829	1.1649384759377864E-71	establishment of protein localization to organelle
GO:0072595	7010	7	2350	3	0.43374039225556626	0.7649673883110703	6.077232305855707E-24	maintenance of protein localization to organelle
GO:0033044	7010	28	2350	13	0.10750103995112156	0.6217174173295712	6.721797886412239E-79	regulation of chromosome organization
GO:0072593	7010	17	2350	9	0.07772793250996882	0.6217174173295712	1.521579025147918E-51	reactive oxygen species metabolic process
GO:0033032	7010	4	2350	1	0.8047980909651931	0.8953075197353453	9.947431406578311E-15	regulation of myeloid cell apoptosis
GO:0019531	7010	2	2350	1	0.5581197925901101	0.7718469578115247	4.0705764689491554E-8	oxalate transmembrane transporter activity
GO:0019532	7010	2	2350	1	0.5581197925901101	0.7718469578115247	4.0705764689491554E-8	oxalate transport
GO:0019534	7010	2	2350	1	0.5581197925901101	0.7718469578115247	4.0705764689491554E-8	toxin transporter activity
GO:0033036	7010	576	2350	196	0.4107903103773713	0.7432899301432114	0.0	macromolecule localization
GO:0033037	7010	2	2350	1	0.5581197925901101	0.7718469578115247	4.0705764689491554E-8	polysaccharide localization
GO:0033028	7010	5	2350	2	0.542894302078274	0.7718469578115247	7.099223099180324E-18	myeloid cell apoptosis
GO:0050680	7010	24	2350	10	0.26004546525533145	0.6689427143304804	3.2553040771704416E-69	negative regulation of epithelial cell proliferation
GO:0033081	7010	9	2350	2	0.8597512893967143	0.9322674579818575	8.923435759763541E-30	regulation of T cell differentiation in thymus
GO:0050681	7010	7	2350	3	0.43374039225556626	0.7649673883110703	6.077232305855707E-24	androgen receptor binding
GO:0033080	7010	5	2350	1	0.8702740381871248	0.9322674579818575	7.099223099180324E-18	immature T cell proliferation in thymus
GO:0033083	7010	4	2350	1	0.8047980909651931	0.8953075197353453	9.947431406578311E-15	regulation of immature T cell proliferation
GO:0002238	7010	1	2350	1	0.3352353780318613	0.6689427143304804	1.4265335235418458E-4	response to molecule of fungal origin
GO:0050684	7010	5	2350	2	0.542894302078274	0.7718469578115247	7.099223099180324E-18	regulation of mRNA processing
GO:0033084	7010	4	2350	1	0.8047980909651931	0.8953075197353453	9.947431406578311E-15	regulation of immature T cell proliferation in thymus
GO:0033087	7010	2	2350	1	0.5581197925901101	0.7718469578115247	4.0705764689491554E-8	negative regulation of immature T cell proliferation
GO:0050687	7010	2	2350	1	0.5581197925901101	0.7718469578115247	4.0705764689491554E-8	negative regulation of defense response to virus
GO:0002237	7010	47	2350	22	0.039788466788034556	0.5509999361832909	5.383207060882811E-122	response to molecule of bacterial origin
GO:0050672	7010	16	2350	6	0.4595924870848109	0.7718469578115247	6.259955118765037E-49	negative regulation of lymphocyte proliferation
GO:0050673	7010	67	2350	31	0.019973315585892708	0.43091800553379206	1.0870670527872523E-163	epithelial cell proliferation
GO:0050674	7010	1	2350	1	0.3352353780318613	0.6689427143304804	1.4265335235418458E-4	urothelial cell proliferation
GO:0002224	7010	23	2350	7	0.6970954170199944	0.8463521988047829	9.477003994708507E-67	toll-like receptor signaling pathway
GO:0050675	7010	1	2350	1	0.3352353780318613	0.6689427143304804	1.4265335235418458E-4	regulation of urothelial cell proliferation
GO:0002230	7010	6	2350	3	0.32333256043323255	0.6689427143304804	6.080705010014502E-21	positive regulation of defense response to virus by host
GO:0033077	7010	20	2350	7	0.5280220000301565	0.7718469578115247	3.0447130217642167E-59	T cell differentiation in thymus
GO:0050677	7010	1	2350	1	0.3352353780318613	0.6689427143304804	1.4265335235418458E-4	positive regulation of urothelial cell proliferation
GO:0050678	7010	59	2350	26	0.0586190520892278	0.6217174173295712	2.2436711033670533E-147	regulation of epithelial cell proliferation
GO:0002228	7010	6	2350	5	0.01826525737200837	0.4220827803267623	6.080705010014502E-21	natural killer cell mediated immunity
GO:0033079	7010	5	2350	1	0.8702740381871248	0.9322674579818575	7.099223099180324E-18	immature T cell proliferation
GO:0050679	7010	32	2350	17	0.017175268622356805	0.42189295121523684	2.443263297710111E-88	positive regulation of epithelial cell proliferation
GO:0002218	7010	25	2350	8	0.6376384777641388	0.8463521988047829	1.1649384759377864E-71	activation of innate immune response
GO:0050664	7010	3	2350	1	0.7062959466167833	0.8463521988047829	1.7425412966344816E-11	oxidoreductase activity, acting on NADH or NADPH, oxygen as acceptor
GO:0050667	7010	3	2350	2	0.2617674845355353	0.6689427143304804	1.7425412966344816E-11	homocysteine metabolic process
GO:0050666	7010	1	2350	1	0.3352353780318613	0.6689427143304804	1.4265335235418458E-4	regulation of homocysteine metabolic process
GO:0050671	7010	25	2350	10	0.31138411391376764	0.6689427143304804	1.1649384759377864E-71	positive regulation of lymphocyte proliferation
GO:0002221	7010	24	2350	8	0.58417002089527	0.8015427067133429	3.2553040771704416E-69	pattern recognition receptor signaling pathway
GO:0002220	7010	1	2350	1	0.3352353780318613	0.6689427143304804	1.4265335235418458E-4	innate immune response activating cell surface receptor signaling pathway
GO:0050670	7010	39	2350	18	0.06842600978518112	0.6217174173295712	2.358165287714301E-104	regulation of lymphocyte proliferation
GO:0050657	7010	49	2350	15	0.7167903859236121	0.8561934577956744	2.611848536643125E-126	nucleic acid transport
GO:0033057	7010	3	2350	2	0.2617674845355353	0.6689427143304804	1.7425412966344816E-11	multicellular organismal reproductive behavior
GO:0050656	7010	3	2350	1	0.7062959466167833	0.8463521988047829	1.7425412966344816E-11	3'-phosphoadenosine 5'-phosphosulfate binding
GO:0002209	7010	4	2350	1	0.8047980909651931	0.8953075197353453	9.947431406578311E-15	behavioral defense response
GO:0050658	7010	49	2350	15	0.7167903859236121	0.8561934577956744	2.611848536643125E-126	RNA transport
GO:0002208	7010	11	2350	6	0.12478349593869802	0.6666399647436884	2.0029341391529903E-35	somatic diversification of immunoglobulins involved in immune response
GO:0033059	7010	12	2350	1	0.9925877520321557	0.997270366698124	3.43409196595759E-38	cellular pigmentation
GO:0050661	7010	13	2350	4	0.6829938401424683	0.8463521988047829	6.379422057378229E-41	NADP binding
GO:0050660	7010	30	2350	7	0.9198713541790864	0.9617336169472205	1.1997954757183088E-83	flavin adenine dinucleotide binding
GO:0050663	7010	13	2350	6	0.2458703605849313	0.6689427143304804	6.379422057378229E-41	cytokine secretion
GO:0050662	7010	62	2350	15	0.9584756824433268	0.9838180996982903	1.5166227445276076E-153	coenzyme binding
GO:0033119	7010	2	2350	1	0.5581197925901101	0.7718469578115247	4.0705764689491554E-8	negative regulation of RNA splicing
GO:0072666	7010	3	2350	1	0.7062959466167833	0.8463521988047829	1.7425412966344816E-11	establishment of protein localization to vacuole
GO:0050591	7010	1	2350	1	0.3352353780318613	0.6689427143304804	1.4265335235418458E-4	quinine 3-monooxygenase activity
GO:0033116	7010	6	2350	2	0.6526751729069127	0.8463521988047829	6.080705010014502E-21	ER-Golgi intermediate compartment membrane
GO:0072665	7010	3	2350	1	0.7062959466167833	0.8463521988047829	1.7425412966344816E-11	protein localization to vacuole
GO:0072668	7010	1	2350	1	0.3352353780318613	0.6689427143304804	1.4265335235418458E-4	tubulin complex biogenesis
GO:0072669	7010	3	2350	1	0.7062959466167833	0.8463521988047829	1.7425412966344816E-11	tRNA-splicing ligase complex
GO:0002260	7010	10	2350	2	0.898323880829455	0.9527311145270667	1.2745944521898422E-32	lymphocyte homeostasis
GO:0072659	7010	12	2350	2	0.9476263855584064	0.9756069921871234	3.43409196595759E-38	protein localization in plasma membrane
GO:0002262	7010	7	2350	2	0.7402490851657813	0.8703615027016347	6.077232305855707E-24	myeloid cell homeostasis
GO:0072657	7010	13	2350	2	0.9627184475600908	0.9838180996982903	6.379422057378229E-41	protein localization in membrane
GO:0002263	7010	24	2350	12	0.0700415286422164	0.6217174173295712	3.2553040771704416E-69	cell activation involved in immune response
GO:0033108	7010	4	2350	3	0.11274545550304026	0.6217174173295712	9.947431406578311E-15	mitochondrial respiratory chain complex assembly
GO:0072662	7010	4	2350	3	0.11274545550304026	0.6217174173295712	9.947431406578311E-15	protein localization to peroxisome
GO:0072663	7010	4	2350	3	0.11274545550304026	0.6217174173295712	9.947431406578311E-15	establishment of protein localization to peroxisome
GO:0002253	7010	67	2350	20	0.7774972721782824	0.8953075197353453	1.0870670527872523E-163	activation of immune response
GO:0002252	7010	81	2350	35	0.04288193678237941	0.5509999361832909	2.894380612675343E-191	immune effector process
GO:0019471	7010	1	2350	1	0.3352353780318613	0.6689427143304804	1.4265335235418458E-4	4-hydroxyproline metabolic process
GO:0072655	7010	14	2350	4	0.7439166215904578	0.8720712553009234	1.2764314535232477E-43	establishment of protein localization in mitochondrion
GO:0002251	7010	3	2350	1	0.7062959466167833	0.8463521988047829	1.7425412966344816E-11	organ or tissue specific immune response
GO:0002250	7010	42	2350	21	0.0196375602048556	0.43091800553379206	4.796992675402133E-111	adaptive immune response
GO:0002244	7010	6	2350	1	0.9137938112513343	0.9561406496694349	6.080705010014502E-21	hemopoietic progenitor cell differentiation
GO:0033093	7010	1	2350	1	0.3352353780318613	0.6689427143304804	1.4265335235418458E-4	Weibel-Palade body
GO:0033088	7010	2	2350	1	0.5581197925901101	0.7718469578115247	4.0705764689491554E-8	negative regulation of immature T cell proliferation in thymus
GO:0033089	7010	4	2350	1	0.8047980909651931	0.8953075197353453	9.947431406578311E-15	positive regulation of T cell differentiation in thymus
GO:0002302	7010	1	2350	1	0.3352353780318613	0.6689427143304804	1.4265335235418458E-4	CD8-positive, alpha-beta T cell differentiation involved in immune response
GO:0033148	7010	2	2350	1	0.5581197925901101	0.7718469578115247	4.0705764689491554E-8	positive regulation of estrogen receptor signaling pathway
GO:0033151	7010	6	2350	2	0.6526751729069127	0.8463521988047829	6.080705010014502E-21	V(D)J recombination
GO:0033145	7010	3	2350	2	0.2617674845355353	0.6689427143304804	1.7425412966344816E-11	positive regulation of steroid hormone receptor signaling pathway
GO:0033144	7010	4	2350	3	0.11274545550304026	0.6217174173295712	9.947431406578311E-15	negative regulation of steroid hormone receptor signaling pathway
GO:0033146	7010	3	2350	2	0.2617674845355353	0.6689427143304804	1.7425412966344816E-11	regulation of estrogen receptor signaling pathway
GO:0019511	7010	2	2350	1	0.5581197925901101	0.7718469578115247	4.0705764689491554E-8	peptidyl-proline hydroxylation
GO:0002294	7010	6	2350	4	0.10193210117112692	0.6217174173295712	6.080705010014502E-21	CD4-positive, alpha-beta T cell differentiation involved in immune response
GO:0002295	7010	2	2350	2	0.11235096347532138	0.6217174173295712	4.0705764689491554E-8	T-helper cell lineage commitment
GO:0033143	7010	10	2350	6	0.07838095862008689	0.6217174173295712	1.2745944521898422E-32	regulation of steroid hormone receptor signaling pathway
GO:0002292	7010	7	2350	5	0.046289588547378	0.5509999361832909	6.077232305855707E-24	T cell differentiation involved in immune response
GO:0002293	7010	7	2350	5	0.046289588547378	0.5509999361832909	6.077232305855707E-24	alpha-beta T cell differentiation involved in immune response
GO:0033137	7010	1	2350	1	0.3352353780318613	0.6689427143304804	1.4265335235418458E-4	negative regulation of peptidyl-serine phosphorylation
GO:0033138	7010	10	2350	3	0.7054609236708557	0.8463521988047829	1.2745944521898422E-32	positive regulation of peptidyl-serine phosphorylation
GO:0002287	7010	7	2350	5	0.046289588547378	0.5509999361832909	6.077232305855707E-24	alpha-beta T cell activation involved in immune response
GO:0002286	7010	9	2350	5	0.14763847700608493	0.6689427143304804	8.923435759763541E-30	T cell activation involved in immune response
GO:0033133	7010	3	2350	2	0.2617674845355353	0.6689427143304804	1.7425412966344816E-11	positive regulation of glucokinase activity
GO:0002285	7010	20	2350	11	0.03899160642015486	0.5509999361832909	3.0447130217642167E-59	lymphocyte activation involved in immune response
GO:0033135	7010	11	2350	4	0.5329496004671306	0.7718469578115247	2.0029341391529903E-35	regulation of peptidyl-serine phosphorylation
GO:0033128	7010	1	2350	1	0.3352353780318613	0.6689427143304804	1.4265335235418458E-4	negative regulation of histone phosphorylation
GO:0002282	7010	2	2350	1	0.5581197925901101	0.7718469578115247	4.0705764689491554E-8	microglial cell activation involved in immune response
GO:0033129	7010	2	2350	1	0.5581197925901101	0.7718469578115247	4.0705764689491554E-8	positive regulation of histone phosphorylation
GO:0002281	7010	2	2350	1	0.5581197925901101	0.7718469578115247	4.0705764689491554E-8	macrophage activation involved in immune response
GO:0033131	7010	3	2350	2	0.2617674845355353	0.6689427143304804	1.7425412966344816E-11	regulation of glucokinase activity
GO:0002279	7010	3	2350	1	0.7062959466167833	0.8463521988047829	1.7425412966344816E-11	mast cell activation involved in immune response
GO:0033124	7010	99	2350	42	0.03906798186925186	0.5509999361832909	3.5145865029608616E-225	regulation of GTP catabolic process
GO:0033127	7010	3	2350	2	0.2617674845355353	0.6689427143304804	1.7425412966344816E-11	regulation of histone phosphorylation
GO:0002275	7010	5	2350	2	0.542894302078274	0.7718469578115247	7.099223099180324E-18	myeloid cell activation involved in immune response
GO:0033121	7010	107	2350	47	0.0153874421272834	0.3967726239930971	8.912064702865433E-240	regulation of purine nucleotide catabolic process
GO:0002274	7010	20	2350	12	0.013505075176729622	0.3708013672217053	3.0447130217642167E-59	myeloid leukocyte activation
GO:0072676	7010	3	2350	1	0.7062959466167833	0.8463521988047829	1.7425412966344816E-11	lymphocyte migration
GO:0002065	7010	8	2350	3	0.5365081219378939	0.7718469578115247	6.942433021076726E-27	columnar/cuboidal epithelial cell differentiation
GO:0002064	7010	19	2350	8	0.28521956096374235	0.6689427143304804	1.0642794367555126E-56	epithelial cell development
GO:0090068	7010	27	2350	15	0.015031156122219225	0.39350667854846344	1.676368380030547E-76	positive regulation of cell cycle process
GO:0002067	7010	4	2350	1	0.8047980909651931	0.8953075197353453	9.947431406578311E-15	glandular epithelial cell differentiation
GO:0033169	7010	3	2350	1	0.7062959466167833	0.8463521988047829	1.7425412966344816E-11	histone H3-K9 demethylation
GO:0090066	7010	159	2350	53	0.5507298262094099	0.7718469578115247	0.0	regulation of anatomical structure size
GO:0033173	7010	2	2350	1	0.5581197925901101	0.7718469578115247	4.0705764689491554E-8	calcineurin-NFAT signaling pathway
GO:0002070	7010	6	2350	3	0.32333256043323255	0.6689427143304804	6.080705010014502E-21	epithelial cell maturation
GO:0002072	7010	1	2350	1	0.3352353780318613	0.6689427143304804	1.4265335235418458E-4	optic cup morphogenesis involved in camera-type eye development
GO:0090079	7010	4	2350	2	0.41078951356707333	0.7432899301432114	9.947431406578311E-15	translation regulator activity, nucleic acid binding
GO:0090076	7010	1	2350	1	0.3352353780318613	0.6689427143304804	1.4265335235418458E-4	relaxation of skeletal muscle
GO:0019674	7010	10	2350	3	0.7054609236708557	0.8463521988047829	1.2745944521898422E-32	NAD metabolic process
GO:0033177	7010	5	2350	1	0.8702740381871248	0.9322674579818575	7.099223099180324E-18	proton-transporting two-sector ATPase complex, proton-transporting domain
GO:0090077	7010	5	2350	3	0.21263233080057334	0.6689427143304804	7.099223099180324E-18	foam cell differentiation
GO:0090075	7010	2	2350	2	0.11235096347532138	0.6217174173295712	4.0705764689491554E-8	relaxation of muscle
GO:0072474	7010	15	2350	8	0.09064683971040799	0.6217174173295712	2.7367741284835907E-46	signal transduction involved in mitotic cell cycle G1/S checkpoint
GO:0002079	7010	1	2350	1	0.3352353780318613	0.6689427143304804	1.4265335235418458E-4	inner acrosomal membrane
GO:0090073	7010	2	2350	2	0.11235096347532138	0.6217174173295712	4.0705764689491554E-8	positive regulation of protein homodimerization activity
GO:0033153	7010	2	2350	1	0.5581197925901101	0.7718469578115247	4.0705764689491554E-8	T cell receptor V(D)J recombination
GO:0033159	7010	1	2350	1	0.3352353780318613	0.6689427143304804	1.4265335235418458E-4	negative regulation of protein import into nucleus, translocation
GO:0090050	7010	2	2350	2	0.11235096347532138	0.6217174173295712	4.0705764689491554E-8	positive regulation of cell migration involved in sprouting angiogenesis
GO:0002053	7010	12	2350	3	0.822706305094469	0.9061959301292166	3.43409196595759E-38	positive regulation of mesenchymal cell proliferation
GO:0033158	7010	3	2350	2	0.2617674845355353	0.6689427143304804	1.7425412966344816E-11	regulation of protein import into nucleus, translocation
GO:0033157	7010	33	2350	17	0.024570296344643257	0.49016186125516165	1.1554555578204748E-90	regulation of intracellular protein transport
GO:0090049	7010	3	2350	2	0.2617674845355353	0.6689427143304804	1.7425412966344816E-11	regulation of cell migration involved in sprouting angiogenesis
GO:0050501	7010	2	2350	1	0.5581197925901101	0.7718469578115247	4.0705764689491554E-8	hyaluronan synthase activity
GO:0033160	7010	2	2350	1	0.5581197925901101	0.7718469578115247	4.0705764689491554E-8	positive regulation of protein import into nucleus, translocation
GO:0002062	7010	23	2350	9	0.3557982951178645	0.694498529979879	9.477003994708507E-67	chondrocyte differentiation
GO:0002063	7010	7	2350	4	0.17612211800242975	0.6689427143304804	6.077232305855707E-24	chondrocyte development
GO:0090100	7010	20	2350	8	0.34514161098314666	0.6830583009380192	3.0447130217642167E-59	positive regulation of transmembrane receptor protein serine/threonine kinase signaling pathway
GO:0090101	7010	20	2350	11	0.03899160642015486	0.5509999361832909	3.0447130217642167E-59	negative regulation of transmembrane receptor protein serine/threonine kinase signaling pathway
GO:0072500	7010	1	2350	1	0.3352353780318613	0.6689427143304804	1.4265335235418458E-4	negative regulation of transcription from RNA polymerase II promoter by nuclear hormone receptor
GO:0072503	7010	48	2350	15	0.682476923366934	0.8463521988047829	3.710957043276659E-124	cellular divalent inorganic cation homeostasis
GO:0090102	7010	6	2350	1	0.9137938112513343	0.9561406496694349	6.080705010014502E-21	cochlea development
GO:0033202	7010	7	2350	1	0.9427179322634557	0.9727140639303431	6.077232305855707E-24	DNA helicase complex
GO:0090103	7010	4	2350	1	0.8047980909651931	0.8953075197353453	9.947431406578311E-15	cochlea morphogenesis
GO:0072502	7010	1	2350	1	0.3352353780318613	0.6689427143304804	1.4265335235418458E-4	cellular trivalent inorganic anion homeostasis
GO:0033205	7010	3	2350	1	0.7062959466167833	0.8463521988047829	1.7425412966344816E-11	cell cycle cytokinesis
GO:0002102	7010	4	2350	1	0.8047980909651931	0.8953075197353453	9.947431406578311E-15	podosome
GO:0072498	7010	4	2350	2	0.41078951356707333	0.7432899301432114	9.947431406578311E-15	embryonic skeletal joint development
GO:0072509	7010	23	2350	10	0.2117980750889028	0.6689427143304804	9.477003994708507E-67	divalent inorganic cation transmembrane transporter activity
GO:0090109	7010	7	2350	4	0.17612211800242975	0.6689427143304804	6.077232305855707E-24	regulation of cell-substrate junction assembly
GO:0033209	7010	8	2350	3	0.5365081219378939	0.7718469578115247	6.942433021076726E-27	tumor necrosis factor-mediated signaling pathway
GO:0072511	7010	82	2350	32	0.1722681745012861	0.6689427143304804	3.425302500211459E-193	divalent inorganic cation transport
GO:0072507	7010	49	2350	15	0.7167903859236121	0.8561934577956744	2.611848536643125E-126	divalent inorganic cation homeostasis
GO:0072506	7010	1	2350	1	0.3352353780318613	0.6689427143304804	1.4265335235418458E-4	trivalent inorganic anion homeostasis
GO:0090085	7010	1	2350	1	0.3352353780318613	0.6689427143304804	1.4265335235418458E-4	regulation of protein deubiquitination
GO:0033187	7010	1	2350	1	0.3352353780318613	0.6689427143304804	1.4265335235418458E-4	inositol hexakisphosphate 4-kinase or 6-kinase activity
GO:0002080	7010	3	2350	3	0.037642702945213435	0.5509999361832909	1.7425412966344816E-11	acrosomal membrane
GO:0090087	7010	41	2350	19	0.05968969094495111	0.6217174173295712	7.959581417903378E-109	regulation of peptide transport
GO:0072487	7010	2	2350	1	0.5581197925901101	0.7718469578115247	4.0705764689491554E-8	MSL complex
GO:0033189	7010	19	2350	7	0.4640138638668363	0.7718469578115247	1.0642794367555126E-56	response to vitamin A
GO:0090080	7010	1	2350	1	0.3352353780318613	0.6689427143304804	1.4265335235418458E-4	positive regulation of MAPKKK cascade by fibroblast growth factor receptor signaling pathway
GO:0002087	7010	6	2350	2	0.6526751729069127	0.8463521988047829	6.080705010014502E-21	regulation of respiratory gaseous exchange by neurological system process
GO:0033188	7010	1	2350	1	0.3352353780318613	0.6689427143304804	1.4265335235418458E-4	sphingomyelin synthase activity
GO:0002090	7010	3	2350	2	0.2617674845355353	0.6689427143304804	1.7425412966344816E-11	regulation of receptor internalization
GO:0090092	7010	49	2350	25	0.008326918202621204	0.30139305774002917	2.611848536643125E-126	regulation of transmembrane receptor protein serine/threonine kinase signaling pathway
GO:0002088	7010	12	2350	5	0.3738652730210623	0.7194281688415071	3.43409196595759E-38	lens development in camera-type eye
GO:0033194	7010	1	2350	1	0.3352353780318613	0.6689427143304804	1.4265335235418458E-4	response to hydroperoxide
GO:0090094	7010	2	2350	1	0.5581197925901101	0.7718469578115247	4.0705764689491554E-8	metanephric cap mesenchymal cell proliferation involved in metanephros development
GO:0002089	7010	5	2350	3	0.21263233080057334	0.6689427143304804	7.099223099180324E-18	lens morphogenesis in camera-type eye
GO:0033197	7010	3	2350	2	0.2617674845355353	0.6689427143304804	1.7425412966344816E-11	response to vitamin E
GO:0019695	7010	2	2350	1	0.5581197925901101	0.7718469578115247	4.0705764689491554E-8	choline metabolic process
GO:0002092	7010	2	2350	1	0.5581197925901101	0.7718469578115247	4.0705764689491554E-8	positive regulation of receptor internalization
GO:0033198	7010	5	2350	1	0.8702740381871248	0.9322674579818575	7.099223099180324E-18	response to ATP
GO:0002093	7010	2	2350	2	0.11235096347532138	0.6217174173295712	4.0705764689491554E-8	auditory receptor cell morphogenesis
GO:0090090	7010	25	2350	10	0.31138411391376764	0.6689427143304804	1.1649384759377864E-71	negative regulation of canonical Wnt receptor signaling pathway
GO:0033238	7010	14	2350	6	0.31557746551467614	0.6689427143304804	1.2764314535232477E-43	regulation of cellular amine metabolic process
GO:0019605	7010	2	2350	1	0.5581197925901101	0.7718469578115247	4.0705764689491554E-8	butyrate metabolic process
GO:0072529	7010	10	2350	5	0.21689599539240484	0.6689427143304804	1.2745944521898422E-32	pyrimidine-containing compound catabolic process
GO:0072528	7010	8	2350	2	0.8081627395783643	0.8953075197353453	6.942433021076726E-27	pyrimidine-containing compound biosynthetic process
GO:0002141	7010	2	2350	1	0.5581197925901101	0.7718469578115247	4.0705764689491554E-8	stereocilia ankle link
GO:0072539	7010	2	2350	2	0.11235096347532138	0.6217174173295712	4.0705764689491554E-8	T-helper 17 cell differentiation
GO:0050462	7010	1	2350	1	0.3352353780318613	0.6689427143304804	1.4265335235418458E-4	N-acetylneuraminate synthase activity
GO:0072538	7010	2	2350	2	0.11235096347532138	0.6217174173295712	4.0705764689491554E-8	T-helper 17 type immune response
GO:0019614	7010	2	2350	1	0.5581197925901101	0.7718469578115247	4.0705764689491554E-8	catechol catabolic process
GO:0090009	7010	3	2350	1	0.7062959466167833	0.8463521988047829	1.7425412966344816E-11	primitive streak formation
GO:0002142	7010	2	2350	1	0.5581197925901101	0.7718469578115247	4.0705764689491554E-8	stereocilia ankle link complex
GO:0072536	7010	1	2350	1	0.3352353780318613	0.6689427143304804	1.4265335235418458E-4	interleukin-23 receptor complex
GO:0002139	7010	2	2350	1	0.5581197925901101	0.7718469578115247	4.0705764689491554E-8	stereocilia coupling link
GO:0072540	7010	2	2350	2	0.11235096347532138	0.6217174173295712	4.0705764689491554E-8	T-helper 17 cell lineage commitment
GO:0050434	7010	12	2350	3	0.822706305094469	0.9061959301292166	3.43409196595759E-38	positive regulation of viral transcription
GO:0019585	7010	2	2350	1	0.5581197925901101	0.7718469578115247	4.0705764689491554E-8	glucuronate metabolic process
GO:0002115	7010	2	2350	2	0.11235096347532138	0.6217174173295712	4.0705764689491554E-8	store-operated calcium entry
GO:0072522	7010	72	2350	18	0.9549929522456195	0.9826775220286604	1.132903829591591E-173	purine-containing compound biosynthetic process
GO:0072523	7010	198	2350	76	0.08277527916157235	0.6217174173295712	0.0	purine-containing compound catabolic process
GO:0072521	7010	280	2350	99	0.27331546400506823	0.6689427143304804	0.0	purine-containing compound metabolic process
GO:0072527	7010	19	2350	6	0.6549186761291008	0.8463521988047829	1.0642794367555126E-56	pyrimidine-containing compound metabolic process
GO:0072524	7010	17	2350	5	0.7244536455659092	0.8636451932011142	1.521579025147918E-51	pyridine-containing compound metabolic process
GO:0072525	7010	7	2350	2	0.7402490851657813	0.8703615027016347	6.077232305855707E-24	pyridine-containing compound biosynthetic process
GO:0090032	7010	2	2350	1	0.5581197925901101	0.7718469578115247	4.0705764689491554E-8	negative regulation of steroid hormone biosynthetic process
GO:0033268	7010	3	2350	1	0.7062959466167833	0.8463521988047829	1.7425412966344816E-11	node of Ranvier
GO:0019637	7010	73	2350	25	0.4918545283514847	0.7718469578115247	1.192014695312187E-175	organophosphate metabolic process
GO:0002162	7010	2	2350	1	0.5581197925901101	0.7718469578115247	4.0705764689491554E-8	dystroglycan binding
GO:0072567	7010	1	2350	1	0.3352353780318613	0.6689427143304804	1.4265335235418458E-4	chemokine (C-X-C motif) ligand 2 production
GO:0072566	7010	1	2350	1	0.3352353780318613	0.6689427143304804	1.4265335235418458E-4	chemokine (C-X-C motif) ligand 1 production
GO:0050482	7010	4	2350	1	0.8047980909651931	0.8953075197353453	9.947431406578311E-15	arachidonic acid secretion
GO:0033267	7010	28	2350	5	0.9800870525253309	0.9934551043162855	6.721797886412239E-79	axon part
GO:0072568	7010	1	2350	1	0.3352353780318613	0.6689427143304804	1.4265335235418458E-4	protein kinase C delta binding
GO:0090042	7010	1	2350	1	0.3352353780318613	0.6689427143304804	1.4265335235418458E-4	tubulin deacetylation
GO:0090043	7010	1	2350	1	0.3352353780318613	0.6689427143304804	1.4265335235418458E-4	regulation of tubulin deacetylation
GO:0090044	7010	1	2350	1	0.3352353780318613	0.6689427143304804	1.4265335235418458E-4	positive regulation of tubulin deacetylation
GO:0090045	7010	2	2350	1	0.5581197925901101	0.7718469578115247	4.0705764689491554E-8	positive regulation of deacetylase activity
GO:0033273	7010	30	2350	13	0.17122884195849875	0.6689427143304804	1.1997954757183088E-83	response to vitamin
GO:0033275	7010	6	2350	4	0.10193210117112692	0.6217174173295712	6.080705010014502E-21	actin-myosin filament sliding
GO:0090023	7010	2	2350	2	0.11235096347532138	0.6217174173295712	4.0705764689491554E-8	positive regulation of neutrophil chemotaxis
GO:0090022	7010	3	2350	2	0.2617674845355353	0.6689427143304804	1.7425412966344816E-11	regulation of neutrophil chemotaxis
GO:0033261	7010	8	2350	3	0.5365081219378939	0.7718469578115247	6.942433021076726E-27	regulation of S phase
GO:0019627	7010	4	2350	2	0.41078951356707333	0.7432899301432114	9.947431406578311E-15	urea metabolic process
GO:0090031	7010	2	2350	1	0.5581197925901101	0.7718469578115247	4.0705764689491554E-8	positive regulation of steroid hormone biosynthetic process
GO:0090030	7010	4	2350	2	0.41078951356707333	0.7432899301432114	9.947431406578311E-15	regulation of steroid hormone biosynthetic process
GO:0032776	7010	2	2350	2	0.11235096347532138	0.6217174173295712	4.0705764689491554E-8	DNA methylation on cytosine
GO:0002443	7010	45	2350	25	0.0018856564370545725	0.15285497446291416	1.2077172752792473E-117	leukocyte mediated immunity
GO:0032777	7010	2	2350	1	0.5581197925901101	0.7718469578115247	4.0705764689491554E-8	Piccolo NuA4 histone acetyltransferase complex
GO:0072332	7010	7	2350	3	0.43374039225556626	0.7649673883110703	6.077232305855707E-24	signal transduction by p53 class mediator resulting in induction of apoptosis
GO:0019787	7010	123	2350	52	0.02537593257001432	0.49755095983317255	3.3782915904229387E-268	small conjugating protein ligase activity
GO:0002440	7010	25	2350	14	0.017086799021734083	0.42189295121523684	1.1649384759377864E-71	production of molecular mediator of immune response
GO:0072329	7010	18	2350	7	0.39814227858643364	0.7432899301432114	3.9165483272968547E-54	monocarboxylic acid catabolic process
GO:0032781	7010	6	2350	4	0.10193210117112692	0.6217174173295712	6.080705010014502E-21	positive regulation of ATPase activity
GO:0002446	7010	5	2350	1	0.8702740381871248	0.9322674579818575	7.099223099180324E-18	neutrophil mediated immunity
GO:0072331	7010	28	2350	14	0.052275470283546455	0.6004820784757231	6.721797886412239E-79	signal transduction by p53 class mediator
GO:0019788	7010	2	2350	1	0.5581197925901101	0.7718469578115247	4.0705764689491554E-8	NEDD8 ligase activity
GO:0019789	7010	2	2350	1	0.5581197925901101	0.7718469578115247	4.0705764689491554E-8	SUMO ligase activity
GO:0002444	7010	9	2350	2	0.8597512893967143	0.9322674579818575	8.923435759763541E-30	myeloid leukocyte mediated immunity
GO:0032768	7010	7	2350	3	0.43374039225556626	0.7649673883110703	6.077232305855707E-24	regulation of monooxygenase activity
GO:0032770	7010	2	2350	1	0.5581197925901101	0.7718469578115247	4.0705764689491554E-8	positive regulation of monooxygenase activity
GO:0002432	7010	1	2350	1	0.3352353780318613	0.6689427143304804	1.4265335235418458E-4	granuloma formation
GO:0019783	7010	25	2350	5	0.9559182338787136	0.9828595619734163	1.1649384759377864E-71	small conjugating protein-specific protease activity
GO:0032774	7010	1283	2350	490	5.7348752622742964E-5	0.014577682924748857	0.0	RNA biosynthetic process
GO:0072348	7010	4	2350	2	0.41078951356707333	0.7432899301432114	9.947431406578311E-15	sulfur compound transport
GO:0072349	7010	4	2350	3	0.11274545550304026	0.6217174173295712	9.947431406578311E-15	modified amino acid transmembrane transporter activity
GO:0002456	7010	10	2350	6	0.07838095862008689	0.6217174173295712	1.2745944521898422E-32	T cell mediated immunity
GO:0019800	7010	2	2350	1	0.5581197925901101	0.7718469578115247	4.0705764689491554E-8	peptide cross-linking via chondroitin 4-sulfate glycosaminoglycan
GO:0019805	7010	1	2350	1	0.3352353780318613	0.6689427143304804	1.4265335235418458E-4	quinolinate biosynthetic process
GO:0002460	7010	39	2350	20	0.016290149347034162	0.41408508662783616	2.358165287714301E-104	adaptive immune response based on somatic recombination of immune receptors built from immunoglobulin superfamily domains
GO:0032799	7010	3	2350	2	0.2617674845355353	0.6689427143304804	1.7425412966344816E-11	low-density lipoprotein receptor particle metabolic process
GO:0002448	7010	4	2350	1	0.8047980909651931	0.8953075197353453	9.947431406578311E-15	mast cell mediated immunity
GO:0032787	7010	113	2350	45	0.0929831322228978	0.6217174173295712	1.5016109720203874E-250	monocarboxylic acid metabolic process
GO:0002449	7010	36	2350	23	1.8102435641817406E-4	0.03566179821438029	1.4580865411132562E-97	lymphocyte mediated immunity
GO:0019798	7010	3	2350	1	0.7062959466167833	0.8463521988047829	1.7425412966344816E-11	procollagen-proline dioxygenase activity
GO:0072337	7010	4	2350	2	0.41078951356707333	0.7432899301432114	9.947431406578311E-15	modified amino acid transport
GO:0002455	7010	6	2350	4	0.10193210117112692	0.6217174173295712	6.080705010014502E-21	humoral immune response mediated by circulating immunoglobulin
GO:0032790	7010	3	2350	1	0.7062959466167833	0.8463521988047829	1.7425412966344816E-11	ribosome disassembly
GO:0072367	7010	3	2350	2	0.2617674845355353	0.6689427143304804	1.7425412966344816E-11	regulation of lipid transport by regulation of transcription from an RNA polymerase II promoter
GO:0072366	7010	1	2350	1	0.3352353780318613	0.6689427143304804	1.4265335235418458E-4	regulation of cellular ketone metabolic process by positive regulation of transcription from an RNA polymerase II promoter
GO:0032808	7010	2	2350	1	0.5581197925901101	0.7718469578115247	4.0705764689491554E-8	lacrimal gland development
GO:0002475	7010	2	2350	1	0.5581197925901101	0.7718469578115247	4.0705764689491554E-8	antigen processing and presentation via MHC class Ib
GO:0072364	7010	1	2350	1	0.3352353780318613	0.6689427143304804	1.4265335235418458E-4	regulation of cellular ketone metabolic process by regulation of transcription from an RNA polymerase II promoter
GO:0002474	7010	4	2350	2	0.41078951356707333	0.7432899301432114	9.947431406578311E-15	antigen processing and presentation of peptide antigen via MHC class I
GO:0072363	7010	1	2350	1	0.3352353780318613	0.6689427143304804	1.4265335235418458E-4	regulation of glycolysis by positive regulation of transcription from an RNA polymerase II promoter
GO:0002477	7010	2	2350	1	0.5581197925901101	0.7718469578115247	4.0705764689491554E-8	antigen processing and presentation of exogenous peptide antigen via MHC class Ib
GO:0032814	7010	6	2350	4	0.10193210117112692	0.6217174173295712	6.080705010014502E-21	regulation of natural killer cell activation
GO:0072362	7010	1	2350	1	0.3352353780318613	0.6689427143304804	1.4265335235418458E-4	regulation of glycolysis by negative regulation of transcription from an RNA polymerase II promoter
GO:0072361	7010	2	2350	2	0.11235096347532138	0.6217174173295712	4.0705764689491554E-8	regulation of glycolysis by regulation of transcription from an RNA polymerase II promoter
GO:0002478	7010	2	2350	1	0.5581197925901101	0.7718469578115247	4.0705764689491554E-8	antigen processing and presentation of exogenous peptide antigen
GO:0032813	7010	7	2350	2	0.7402490851657813	0.8703615027016347	6.077232305855707E-24	tumor necrosis factor receptor superfamily binding
GO:0072359	7010	209	2350	86	0.011654310000031056	0.3506920209327456	0.0	circulatory system development
GO:0032802	7010	2	2350	2	0.11235096347532138	0.6217174173295712	4.0705764689491554E-8	low-density lipoprotein particle receptor catabolic process
GO:0072358	7010	209	2350	86	0.011654310000031056	0.3506920209327456	0.0	cardiovascular system development
GO:0032803	7010	2	2350	2	0.11235096347532138	0.6217174173295712	4.0705764689491554E-8	regulation of low-density lipoprotein particle receptor catabolic process
GO:0032800	7010	4	2350	1	0.8047980909651931	0.8953075197353453	9.947431406578311E-15	receptor biosynthetic process
GO:0002467	7010	6	2350	2	0.6526751729069127	0.8463521988047829	6.080705010014502E-21	germinal center formation
GO:0019811	7010	1	2350	1	0.3352353780318613	0.6689427143304804	1.4265335235418458E-4	cocaine binding
GO:0032801	7010	3	2350	2	0.2617674845355353	0.6689427143304804	1.7425412966344816E-11	receptor catabolic process
GO:0002468	7010	3	2350	1	0.7062959466167833	0.8463521988047829	1.7425412966344816E-11	dendritic cell antigen processing and presentation
GO:0072383	7010	3	2350	1	0.7062959466167833	0.8463521988047829	1.7425412966344816E-11	plus-end-directed vesicle transport along microtubule
GO:0050427	7010	5	2350	2	0.542894302078274	0.7718469578115247	7.099223099180324E-18	3'-phosphoadenosine 5'-phosphosulfate metabolic process
GO:0019835	7010	4	2350	1	0.8047980909651931	0.8953075197353453	9.947431406578311E-15	cytolysis
GO:0019834	7010	1	2350	1	0.3352353780318613	0.6689427143304804	1.4265335235418458E-4	phospholipase A2 inhibitor activity
GO:0072378	7010	5	2350	2	0.542894302078274	0.7718469578115247	7.099223099180324E-18	blood coagulation, fibrin clot formation
GO:0050431	7010	6	2350	4	0.10193210117112692	0.6217174173295712	6.080705010014502E-21	transforming growth factor beta binding
GO:0072376	7010	13	2350	6	0.2458703605849313	0.6689427143304804	6.379422057378229E-41	protein activation cascade
GO:0019838	7010	42	2350	14	0.5684049277811414	0.7846935583243508	4.796992675402133E-111	growth factor binding
GO:0002495	7010	1	2350	1	0.3352353780318613	0.6689427143304804	1.4265335235418458E-4	antigen processing and presentation of peptide antigen via MHC class II
GO:0032819	7010	1	2350	1	0.3352353780318613	0.6689427143304804	1.4265335235418458E-4	positive regulation of natural killer cell proliferation
GO:0019825	7010	10	2350	5	0.21689599539240484	0.6689427143304804	1.2745944521898422E-32	oxygen binding
GO:0002481	7010	2	2350	1	0.5581197925901101	0.7718469578115247	4.0705764689491554E-8	antigen processing and presentation of exogenous protein antigen via MHC class Ib, TAP-dependent
GO:0032817	7010	2	2350	2	0.11235096347532138	0.6217174173295712	4.0705764689491554E-8	regulation of natural killer cell proliferation
GO:0019827	7010	16	2350	6	0.4595924870848109	0.7718469578115247	6.259955118765037E-49	stem cell maintenance
GO:0072372	7010	11	2350	7	0.039712177521119704	0.5509999361832909	2.0029341391529903E-35	primary cilium
GO:0019826	7010	1	2350	1	0.3352353780318613	0.6689427143304804	1.4265335235418458E-4	oxygen sensor activity
GO:0002483	7010	2	2350	1	0.5581197925901101	0.7718469578115247	4.0705764689491554E-8	antigen processing and presentation of endogenous peptide antigen
GO:0032816	7010	4	2350	2	0.41078951356707333	0.7432899301432114	9.947431406578311E-15	positive regulation of natural killer cell activation
GO:0019829	7010	9	2350	2	0.8597512893967143	0.9322674579818575	8.923435759763541E-30	cation-transporting ATPase activity
GO:0072368	7010	1	2350	1	0.3352353780318613	0.6689427143304804	1.4265335235418458E-4	regulation of lipid transport by negative regulation of transcription from an RNA polymerase II promoter
GO:0072369	7010	2	2350	1	0.5581197925901101	0.7718469578115247	4.0705764689491554E-8	regulation of lipid transport by positive regulation of transcription from an RNA polymerase II promoter
GO:0032844	7010	43	2350	12	0.8270732488682009	0.9099082181774751	2.960256673986391E-113	regulation of homeostatic process
GO:0032845	7010	7	2350	3	0.43374039225556626	0.7649673883110703	6.077232305855707E-24	negative regulation of homeostatic process
GO:0072395	7010	15	2350	8	0.09064683971040799	0.6217174173295712	2.7367741284835907E-46	signal transduction involved in cell cycle checkpoint
GO:0019724	7010	24	2350	15	0.003387921978002733	0.19727618965413046	3.2553040771704416E-69	B cell mediated immunity
GO:0032846	7010	16	2350	2	0.9868864607753015	0.9956043158250385	6.259955118765037E-49	positive regulation of homeostatic process
GO:0019725	7010	168	2350	57	0.4846428143724355	0.7718469578115247	0.0	cellular homeostasis
GO:0019722	7010	16	2350	5	0.6670072959379343	0.8463521988047829	6.259955118765037E-49	calcium-mediated signaling
GO:0002504	7010	5	2350	2	0.542894302078274	0.7718469578115247	7.099223099180324E-18	antigen processing and presentation of peptide or polysaccharide antigen via MHC class II
GO:0032836	7010	1	2350	1	0.3352353780318613	0.6689427143304804	1.4265335235418458E-4	glomerular basement membrane development
GO:0072384	7010	9	2350	3	0.6276028151966944	0.8405013908480543	8.923435759763541E-30	organelle transport along microtubule
GO:0032838	7010	9	2350	4	0.3543187354122279	0.6938448397237464	8.923435759763541E-30	cell projection cytoplasm
GO:0072386	7010	3	2350	1	0.7062959466167833	0.8463521988047829	1.7425412966344816E-11	plus-end-directed organelle transport along microtubule
GO:0019717	7010	39	2350	8	0.9752196910084965	0.9911738521003169	2.358165287714301E-104	synaptosome
GO:0032835	7010	5	2350	4	0.046154205304691075	0.5509999361832909	7.099223099180324E-18	glomerulus development
GO:0002526	7010	20	2350	7	0.5280220000301565	0.7718469578115247	3.0447130217642167E-59	acute inflammatory response
GO:0072413	7010	15	2350	8	0.09064683971040799	0.6217174173295712	2.7367741284835907E-46	signal transduction involved in mitotic cell cycle checkpoint
GO:0002520	7010	155	2350	69	0.0025973651619152394	0.1673727397635542	2.17E-322	immune system development
GO:0002521	7010	82	2350	32	0.1722681745012861	0.6689427143304804	3.425302500211459E-193	leukocyte differentiation
GO:0072401	7010	15	2350	8	0.09064683971040799	0.6217174173295712	2.7367741284835907E-46	signal transduction involved in DNA integrity checkpoint
GO:0032855	7010	8	2350	4	0.2624608427885449	0.6689427143304804	6.942433021076726E-27	positive regulation of Rac GTPase activity
GO:0032854	7010	2	2350	2	0.11235096347532138	0.6217174173295712	4.0705764689491554E-8	positive regulation of Rap GTPase activity
GO:0072404	7010	15	2350	8	0.09064683971040799	0.6217174173295712	2.7367741284835907E-46	signal transduction involved in G1/S transition checkpoint
GO:0032851	7010	2	2350	1	0.5581197925901101	0.7718469578115247	4.0705764689491554E-8	positive regulation of Rab GTPase activity
GO:0032879	7010	353	2350	133	0.05157904092134612	0.5968323677829771	0.0	regulation of localization
GO:0032876	7010	3	2350	1	0.7062959466167833	0.8463521988047829	1.7425412966344816E-11	negative regulation of DNA endoreduplication
GO:0002537	7010	1	2350	1	0.3352353780318613	0.6689427143304804	1.4265335235418458E-4	nitric oxide production involved in inflammatory response
GO:0032874	7010	3	2350	1	0.7062959466167833	0.8463521988047829	1.7425412966344816E-11	positive regulation of stress-activated MAPK cascade
GO:0072431	7010	15	2350	8	0.09064683971040799	0.6217174173295712	2.7367741284835907E-46	signal transduction involved in mitotic cell cycle G1/S transition DNA damage checkpoint
GO:0019752	7010	251	2350	92	0.15824696695459636	0.6689427143304804	0.0	carboxylic acid metabolic process
GO:0032875	7010	3	2350	1	0.7062959466167833	0.8463521988047829	1.7425412966344816E-11	regulation of DNA endoreduplication
GO:0032872	7010	4	2350	1	0.8047980909651931	0.8953075197353453	9.947431406578311E-15	regulation of stress-activated MAPK cascade
GO:0019748	7010	20	2350	6	0.7093029658793946	0.848664951583606	3.0447130217642167E-59	secondary metabolic process
GO:0032870	7010	121	2350	45	0.2209957691016424	0.6689427143304804	1.0682711827205909E-264	cellular response to hormone stimulus
GO:0002532	7010	3	2350	1	0.7062959466167833	0.8463521988047829	1.7425412966344816E-11	production of molecular mediator involved in inflammatory response
GO:0032868	7010	92	2350	29	0.695489268210312	0.8463521988047829	3.5414470743078423E-212	response to insulin stimulus
GO:0019751	7010	15	2350	4	0.7954535137477009	0.8953075197353453	2.7367741284835907E-46	polyol metabolic process
GO:0032869	7010	82	2350	24	0.825676901958906	0.9089597635423553	3.425302500211459E-193	cellular response to insulin stimulus
GO:0072422	7010	15	2350	8	0.09064683971040799	0.6217174173295712	2.7367741284835907E-46	signal transduction involved in DNA damage checkpoint
GO:0002528	7010	1	2350	1	0.3352353780318613	0.6689427143304804	1.4265335235418458E-4	regulation of vascular permeability involved in acute inflammatory response
GO:0019773	7010	2	2350	2	0.11235096347532138	0.6217174173295712	4.0705764689491554E-8	proteasome core complex, alpha-subunit complex
GO:0032891	7010	3	2350	2	0.2617674845355353	0.6689427143304804	1.7425412966344816E-11	negative regulation of organic acid transport
GO:0032890	7010	7	2350	4	0.17612211800242975	0.6689427143304804	6.077232305855707E-24	regulation of organic acid transport
GO:0002548	7010	3	2350	1	0.7062959466167833	0.8463521988047829	1.7425412966344816E-11	monocyte chemotaxis
GO:0032886	7010	29	2350	12	0.2385028455961173	0.6689427143304804	2.791924071993991E-81	regulation of microtubule-based process
GO:0032885	7010	9	2350	7	0.00854029552559982	0.30139305774002917	8.923435759763541E-30	regulation of polysaccharide biosynthetic process
GO:0002544	7010	4	2350	3	0.11274545550304026	0.6217174173295712	9.947431406578311E-15	chronic inflammatory response
GO:0032881	7010	9	2350	7	0.00854029552559982	0.30139305774002917	8.923435759763541E-30	regulation of polysaccharide metabolic process
GO:0032880	7010	71	2350	30	0.07666394269730248	0.6217174173295712	1.0918360657780565E-171	regulation of protein localization
GO:0019907	7010	1	2350	1	0.3352353780318613	0.6689427143304804	1.4265335235418458E-4	cyclin-dependent protein kinase activating kinase holoenzyme complex
GO:0032897	7010	3	2350	3	0.037642702945213435	0.5509999361832909	1.7425412966344816E-11	negative regulation of viral transcription
GO:0019905	7010	10	2350	1	0.9832014624671686	0.9934551043162855	1.2745944521898422E-32	syntaxin binding
GO:0019904	7010	194	2350	75	0.07329146511075932	0.6217174173295712	0.0	protein domain specific binding
GO:0072194	7010	3	2350	1	0.7062959466167833	0.8463521988047829	1.7425412966344816E-11	kidney smooth muscle tissue development
GO:0019908	7010	1	2350	1	0.3352353780318613	0.6689427143304804	1.4265335235418458E-4	nuclear cyclin-dependent protein kinase holoenzyme complex
GO:0032905	7010	3	2350	1	0.7062959466167833	0.8463521988047829	1.7425412966344816E-11	transforming growth factor-beta1 production
GO:0019915	7010	11	2350	9	0.0014252667312506877	0.12762615729835705	2.0029341391529903E-35	lipid storage
GO:0072205	7010	2	2350	1	0.5581197925901101	0.7718469578115247	4.0705764689491554E-8	metanephric collecting duct development
GO:0002312	7010	11	2350	6	0.12478349593869802	0.6666399647436884	2.0029341391529903E-35	B cell activation involved in immune response
GO:0032907	7010	1	2350	1	0.3352353780318613	0.6689427143304804	1.4265335235418458E-4	transforming growth factor-beta3 production
GO:0032906	7010	3	2350	1	0.7062959466167833	0.8463521988047829	1.7425412966344816E-11	transforming growth factor-beta2 production
GO:0072207	7010	3	2350	2	0.2617674845355353	0.6689427143304804	1.7425412966344816E-11	metanephric epithelium development
GO:0032909	7010	3	2350	1	0.7062959466167833	0.8463521988047829	1.7425412966344816E-11	regulation of transforming growth factor-beta2 production
GO:0032908	7010	3	2350	1	0.7062959466167833	0.8463521988047829	1.7425412966344816E-11	regulation of transforming growth factor-beta1 production
GO:0050253	7010	1	2350	1	0.3352353780318613	0.6689427143304804	1.4265335235418458E-4	retinyl-palmitate esterase activity
GO:0072202	7010	2	2350	1	0.5581197925901101	0.7718469578115247	4.0705764689491554E-8	cell differentiation involved in metanephros development
GO:0072203	7010	4	2350	1	0.8047980909651931	0.8953075197353453	9.947431406578311E-15	cell proliferation involved in metanephros development
GO:0032910	7010	1	2350	1	0.3352353780318613	0.6689427143304804	1.4265335235418458E-4	regulation of transforming growth factor-beta3 production
GO:0002323	7010	1	2350	1	0.3352353780318613	0.6689427143304804	1.4265335235418458E-4	natural killer cell activation involved in immune response
GO:0032914	7010	2	2350	1	0.5581197925901101	0.7718469578115247	4.0705764689491554E-8	positive regulation of transforming growth factor-beta1 production
GO:0032916	7010	1	2350	1	0.3352353780318613	0.6689427143304804	1.4265335235418458E-4	positive regulation of transforming growth factor-beta3 production
GO:0072208	7010	1	2350	1	0.3352353780318613	0.6689427143304804	1.4265335235418458E-4	metanephric smooth muscle tissue development
GO:0072210	7010	8	2350	2	0.8081627395783643	0.8953075197353453	6.942433021076726E-27	metanephric nephron development
GO:0072221	7010	1	2350	1	0.3352353780318613	0.6689427143304804	1.4265335235418458E-4	metanephric distal convoluted tubule development
GO:0050265	7010	1	2350	1	0.3352353780318613	0.6689427143304804	1.4265335235418458E-4	RNA uridylyltransferase activity
GO:0032922	7010	1	2350	1	0.3352353780318613	0.6689427143304804	1.4265335235418458E-4	circadian regulation of gene expression
GO:0019934	7010	2	2350	2	0.11235096347532138	0.6217174173295712	4.0705764689491554E-8	cGMP-mediated signaling
GO:0032924	7010	5	2350	1	0.8702740381871248	0.9322674579818575	7.099223099180324E-18	activin receptor signaling pathway
GO:0032925	7010	5	2350	1	0.8702740381871248	0.9322674579818575	7.099223099180324E-18	regulation of activin receptor signaling pathway
GO:0019935	7010	38	2350	12	0.659255809156591	0.8463521988047829	4.2156739451105985E-102	cyclic-nucleotide-mediated signaling
GO:0019932	7010	82	2350	29	0.4014670019020058	0.7432899301432114	3.425302500211459E-193	second-messenger-mediated signaling
GO:0072218	7010	1	2350	1	0.3352353780318613	0.6689427143304804	1.4265335235418458E-4	metanephric ascending thin limb development
GO:0019933	7010	34	2350	10	0.751624557907671	0.8794063127412691	5.630713625598696E-93	cAMP-mediated signaling
GO:0019941	7010	166	2350	63	0.12762221381948444	0.6689427143304804	0.0	modification-dependent protein catabolic process
GO:0032934	7010	6	2350	3	0.32333256043323255	0.6689427143304804	6.080705010014502E-21	sterol binding
GO:0072224	7010	2	2350	1	0.5581197925901101	0.7718469578115247	4.0705764689491554E-8	metanephric glomerulus development
GO:0032933	7010	4	2350	2	0.41078951356707333	0.7432899301432114	9.947431406578311E-15	SREBP-mediated signaling pathway
GO:0072239	7010	2	2350	1	0.5581197925901101	0.7718469578115247	4.0705764689491554E-8	metanephric glomerulus vasculature development
GO:0032938	7010	1	2350	1	0.3352353780318613	0.6689427143304804	1.4265335235418458E-4	negative regulation of translation in response to oxidative stress
GO:0072236	7010	2	2350	1	0.5581197925901101	0.7718469578115247	4.0705764689491554E-8	metanephric loop of Henle development
GO:0002347	7010	4	2350	3	0.11274545550304026	0.6217174173295712	9.947431406578311E-15	response to tumor cell
GO:0032943	7010	46	2350	21	0.058033546378183254	0.6217174173295712	7.976309355767936E-120	mononuclear cell proliferation
GO:0072234	7010	3	2350	2	0.2617674845355353	0.6689427143304804	1.7425412966344816E-11	metanephric nephron tubule development
GO:0072235	7010	1	2350	1	0.3352353780318613	0.6689427143304804	1.4265335235418458E-4	metanephric distal tubule development
GO:0072233	7010	1	2350	1	0.3352353780318613	0.6689427143304804	1.4265335235418458E-4	metanephric thick ascending limb development
GO:0032940	7010	194	2350	66	0.4682915021758651	0.7718469578115247	0.0	secretion by cell
GO:0050291	7010	3	2350	2	0.2617674845355353	0.6689427143304804	1.7425412966344816E-11	sphingosine N-acyltransferase activity
GO:0032946	7010	25	2350	10	0.31138411391376764	0.6689427143304804	1.1649384759377864E-71	positive regulation of mononuclear cell proliferation
GO:0032947	7010	11	2350	6	0.12478349593869802	0.6666399647436884	2.0029341391529903E-35	protein complex scaffold
GO:0019953	7010	191	2350	80	0.00884973277324079	0.30139305774002917	0.0	sexual reproduction
GO:0032944	7010	39	2350	18	0.06842600978518112	0.6217174173295712	2.358165287714301E-104	regulation of mononuclear cell proliferation
GO:0019955	7010	31	2350	19	0.001383566665052242	0.126773317681531	5.328604548345166E-86	cytokine binding
GO:0032945	7010	16	2350	6	0.4595924870848109	0.7718469578115247	6.259955118765037E-49	negative regulation of mononuclear cell proliferation
GO:0072243	7010	3	2350	2	0.2617674845355353	0.6689427143304804	1.7425412966344816E-11	metanephric nephron epithelium development
GO:0050294	7010	1	2350	1	0.3352353780318613	0.6689427143304804	1.4265335235418458E-4	steroid sulfotransferase activity
GO:0002361	7010	2	2350	1	0.5581197925901101	0.7718469578115247	4.0705764689491554E-8	CD4-positive, CD25-positive, alpha-beta regulatory T cell differentiation
GO:0002360	7010	3	2350	2	0.2617674845355353	0.6689427143304804	1.7425412966344816E-11	T cell lineage commitment
GO:0019961	7010	2	2350	1	0.5581197925901101	0.7718469578115247	4.0705764689491554E-8	interferon binding
GO:0019962	7010	1	2350	1	0.3352353780318613	0.6689427143304804	1.4265335235418458E-4	type I interferon binding
GO:0032958	7010	2	2350	1	0.5581197925901101	0.7718469578115247	4.0705764689491554E-8	inositol phosphate biosynthetic process
GO:0032956	7010	48	2350	14	0.7847416178459915	0.8953075197353453	3.710957043276659E-124	regulation of actin cytoskeleton organization
GO:0002367	7010	9	2350	5	0.14763847700608493	0.6689427143304804	8.923435759763541E-30	cytokine production involved in immune response
GO:0002366	7010	24	2350	12	0.0700415286422164	0.6217174173295712	3.2553040771704416E-69	leukocyte activation involved in immune response
GO:0002374	7010	1	2350	1	0.3352353780318613	0.6689427143304804	1.4265335235418458E-4	cytokine secretion involved in immune response
GO:0032965	7010	4	2350	1	0.8047980909651931	0.8953075197353453	9.947431406578311E-15	regulation of collagen biosynthetic process
GO:0032964	7010	6	2350	2	0.6526751729069127	0.8463521988047829	6.080705010014502E-21	collagen biosynthetic process
GO:0072258	7010	1	2350	1	0.3352353780318613	0.6689427143304804	1.4265335235418458E-4	metanephric interstitial cell differentiation
GO:0072259	7010	1	2350	1	0.3352353780318613	0.6689427143304804	1.4265335235418458E-4	metanephric interstitial cell development
GO:0032966	7010	3	2350	1	0.7062959466167833	0.8463521988047829	1.7425412966344816E-11	negative regulation of collagen biosynthetic process
GO:0019843	7010	9	2350	3	0.6276028151966944	0.8405013908480543	8.923435759763541E-30	rRNA binding
GO:0019842	7010	54	2350	19	0.4481446672928211	0.7718469578115247	6.073331741330795E-137	vitamin binding
GO:0002368	7010	1	2350	1	0.3352353780318613	0.6689427143304804	1.4265335235418458E-4	B cell cytokine production
GO:0019841	7010	5	2350	3	0.21263233080057334	0.6689427143304804	7.099223099180324E-18	retinol binding
GO:0032963	7010	12	2350	3	0.822706305094469	0.9061959301292166	3.43409196595759E-38	collagen metabolic process
GO:0019840	7010	11	2350	7	0.039712177521119704	0.5509999361832909	2.0029341391529903E-35	isoprenoid binding
GO:0019855	7010	1	2350	1	0.3352353780318613	0.6689427143304804	1.4265335235418458E-4	calcium channel inhibitor activity
GO:0019853	7010	1	2350	1	0.3352353780318613	0.6689427143304804	1.4265335235418458E-4	L-ascorbic acid biosynthetic process
GO:0019852	7010	1	2350	1	0.3352353780318613	0.6689427143304804	1.4265335235418458E-4	L-ascorbic acid metabolic process
GO:0002381	7010	11	2350	6	0.12478349593869802	0.6666399647436884	2.0029341391529903E-35	immunoglobulin production involved in immunoglobulin mediated immune response
GO:0002378	7010	1	2350	1	0.3352353780318613	0.6689427143304804	1.4265335235418458E-4	immunoglobulin biosynthetic process
GO:0072268	7010	3	2350	1	0.7062959466167833	0.8463521988047829	1.7425412966344816E-11	pattern specification involved in metanephros development
GO:0002376	7010	417	2350	167	0.002368129322199588	0.16086947464597198	0.0	immune system process
GO:0032970	7010	49	2350	14	0.8119221106185686	0.899219428204402	2.611848536643125E-126	regulation of actin filament-based process
GO:0002377	7010	19	2350	11	0.024974014236447496	0.4932211332912438	1.0642794367555126E-56	immunoglobulin production
GO:0072273	7010	4	2350	1	0.8047980909651931	0.8953075197353453	9.947431406578311E-15	metanephric nephron morphogenesis
GO:0032981	7010	4	2350	3	0.11274545550304026	0.6217174173295712	9.947431406578311E-15	mitochondrial respiratory chain complex I assembly
GO:0032983	7010	1	2350	1	0.3352353780318613	0.6689427143304804	1.4265335235418458E-4	kainate selective glutamate receptor complex
GO:0019861	7010	19	2350	10	0.06685306849211595	0.6217174173295712	1.0642794367555126E-56	flagellum
GO:0002384	7010	2	2350	1	0.5581197925901101	0.7718469578115247	4.0705764689491554E-8	hepatic immune response
GO:0019870	7010	1	2350	1	0.3352353780318613	0.6689427143304804	1.4265335235418458E-4	potassium channel inhibitor activity
GO:0032988	7010	5	2350	3	0.21263233080057334	0.6689427143304804	7.099223099180324E-18	ribonucleoprotein complex disassembly
GO:0032989	7010	317	2350	120	0.05456048599817348	0.6150738621825566	0.0	cellular component morphogenesis
GO:0072283	7010	3	2350	1	0.7062959466167833	0.8463521988047829	1.7425412966344816E-11	metanephric renal vesicle morphogenesis
GO:0032990	7010	232	2350	73	0.7711619296868528	0.8953075197353453	0.0	cell part morphogenesis
GO:0032991	7010	1299	2350	443	0.32294487066035205	0.6689427143304804	0.0	macromolecular complex
GO:0032984	7010	85	2350	26	0.7534810346426318	0.8814475286496346	6.1071653961022425E-199	macromolecular complex disassembly
GO:0019866	7010	137	2350	37	0.9595431484414156	0.9838180996982903	2.616146702261551E-292	organelle inner membrane
GO:0019867	7010	43	2350	12	0.8270732488682009	0.9099082181774751	2.960256673986391E-113	outer membrane
GO:0032986	7010	3	2350	1	0.7062959466167833	0.8463521988047829	1.7425412966344816E-11	protein-DNA complex disassembly
GO:0019865	7010	1	2350	1	0.3352353780318613	0.6689427143304804	1.4265335235418458E-4	immunoglobulin binding
GO:0050211	7010	2	2350	1	0.5581197925901101	0.7718469578115247	4.0705764689491554E-8	procollagen galactosyltransferase activity
GO:0032994	7010	11	2350	5	0.2936564116034816	0.6689427143304804	2.0029341391529903E-35	protein-lipid complex
GO:0032993	7010	25	2350	10	0.31138411391376764	0.6689427143304804	1.1649384759377864E-71	protein-DNA complex
GO:0019885	7010	2	2350	1	0.5581197925901101	0.7718469578115247	4.0705764689491554E-8	antigen processing and presentation of endogenous peptide antigen via MHC class I
GO:0033006	7010	2	2350	1	0.5581197925901101	0.7718469578115247	4.0705764689491554E-8	regulation of mast cell activation involved in immune response
GO:0019884	7010	2	2350	1	0.5581197925901101	0.7718469578115247	4.0705764689491554E-8	antigen processing and presentation of exogenous antigen
GO:0019887	7010	39	2350	10	0.890097381386826	0.9507885814461419	2.358165287714301E-104	protein kinase regulator activity
GO:0033005	7010	2	2350	1	0.5581197925901101	0.7718469578115247	4.0705764689491554E-8	positive regulation of mast cell activation
GO:0033003	7010	4	2350	3	0.11274545550304026	0.6217174173295712	9.947431406578311E-15	regulation of mast cell activation
GO:0033002	7010	25	2350	11	0.18303749226503946	0.6689427143304804	1.1649384759377864E-71	muscle cell proliferation
GO:0019883	7010	2	2350	1	0.5581197925901101	0.7718469578115247	4.0705764689491554E-8	antigen processing and presentation of endogenous antigen
GO:0019882	7010	13	2350	5	0.45386209329733584	0.7718469578115247	6.379422057378229E-41	antigen processing and presentation
GO:0033014	7010	10	2350	1	0.9832014624671686	0.9934551043162855	1.2745944521898422E-32	tetrapyrrole biosynthetic process
GO:0033015	7010	2	2350	2	0.11235096347532138	0.6217174173295712	4.0705764689491554E-8	tetrapyrrole catabolic process
GO:0002420	7010	1	2350	1	0.3352353780318613	0.6689427143304804	1.4265335235418458E-4	natural killer cell mediated cytotoxicity directed against tumor cell target
GO:0019894	7010	7	2350	4	0.17612211800242975	0.6689427143304804	6.077232305855707E-24	kinesin binding
GO:0002423	7010	1	2350	1	0.3352353780318613	0.6689427143304804	1.4265335235418458E-4	natural killer cell mediated immune response to tumor cell
GO:0033013	7010	13	2350	3	0.8646200445867005	0.9322674579818575	6.379422057378229E-41	tetrapyrrole metabolic process
GO:0019888	7010	19	2350	5	0.8170511152244332	0.9037567080247801	1.0642794367555126E-56	protein phosphatase regulator activity
GO:0002418	7010	3	2350	3	0.037642702945213435	0.5509999361832909	1.7425412966344816E-11	immune response to tumor cell
GO:0019900	7010	110	2350	38	0.4452580025346251	0.7718469578115247	3.509913500668672E-245	kinase binding
GO:0002429	7010	40	2350	11	0.8356120319512785	0.9173013875880788	1.3531288410404115E-106	immune response-activating cell surface receptor signaling pathway
GO:0002428	7010	2	2350	1	0.5581197925901101	0.7718469578115247	4.0705764689491554E-8	antigen processing and presentation of peptide antigen via MHC class Ib
GO:0019901	7010	94	2350	31	0.5836264807995539	0.8015427067133429	6.469835291854739E-216	protein kinase binding
GO:0019902	7010	25	2350	12	0.09488802997349008	0.6217174173295712	1.1649384759377864E-71	phosphatase binding
GO:0002430	7010	2	2350	2	0.11235096347532138	0.6217174173295712	4.0705764689491554E-8	complement receptor mediated signaling pathway
GO:0019903	7010	21	2350	9	0.2455287037946628	0.6689427143304804	9.147206503175784E-62	protein phosphatase binding
GO:0033018	7010	2	2350	1	0.5581197925901101	0.7718469578115247	4.0705764689491554E-8	sarcoplasmic reticulum lumen
GO:0019896	7010	1	2350	1	0.3352353780318613	0.6689427143304804	1.4265335235418458E-4	axon transport of mitochondrion
GO:0072319	7010	1	2350	1	0.3352353780318613	0.6689427143304804	1.4265335235418458E-4	vesicle uncoating
GO:0002424	7010	1	2350	1	0.3352353780318613	0.6689427143304804	1.4265335235418458E-4	T cell mediated immune response to tumor cell
GO:0019897	7010	33	2350	10	0.7132128668801355	0.8529545289141702	1.1554555578204748E-90	extrinsic to plasma membrane
GO:0019898	7010	53	2350	19	0.40950958709140806	0.7432899301432114	7.824475726783534E-135	extrinsic to membrane
GO:0019899	7010	327	2350	131	0.006616547021361605	0.28336081808874697	0.0	enzyme binding
GO:0033017	7010	12	2350	2	0.9476263855584064	0.9756069921871234	3.43409196595759E-38	sarcoplasmic reticulum membrane
GO:0051196	7010	5	2350	3	0.21263233080057334	0.6689427143304804	7.099223099180324E-18	regulation of coenzyme metabolic process
GO:0033599	7010	3	2350	1	0.7062959466167833	0.8463521988047829	1.7425412966344816E-11	regulation of mammary gland epithelial cell proliferation
GO:0033598	7010	4	2350	1	0.8047980909651931	0.8953075197353453	9.947431406578311E-15	mammary gland epithelial cell proliferation
GO:0051193	7010	5	2350	3	0.21263233080057334	0.6689427143304804	7.099223099180324E-18	regulation of cofactor metabolic process
GO:0051188	7010	53	2350	14	0.8956733605304306	0.9527311145270667	7.824475726783534E-135	cofactor biosynthetic process
GO:0002740	7010	1	2350	1	0.3352353780318613	0.6689427143304804	1.4265335235418458E-4	negative regulation of cytokine secretion involved in immune response
GO:0051184	7010	5	2350	1	0.8702740381871248	0.9322674579818575	7.099223099180324E-18	cofactor transporter activity
GO:0002739	7010	1	2350	1	0.3352353780318613	0.6689427143304804	1.4265335235418458E-4	regulation of cytokine secretion involved in immune response
GO:0051186	7010	92	2350	29	0.695489268210312	0.8463521988047829	3.5414470743078423E-212	cofactor metabolic process
GO:0051187	7010	10	2350	4	0.4459338954262184	0.7718469578115247	1.2745944521898422E-32	cofactor catabolic process
GO:0051181	7010	6	2350	1	0.9137938112513343	0.9561406496694349	6.080705010014502E-21	cofactor transport
GO:0051180	7010	5	2350	2	0.542894302078274	0.7718469578115247	7.099223099180324E-18	vitamin transport
GO:0072107	7010	2	2350	1	0.5581197925901101	0.7718469578115247	4.0705764689491554E-8	positive regulation of ureteric bud formation
GO:0051183	7010	4	2350	2	0.41078951356707333	0.7432899301432114	9.947431406578311E-15	vitamin transporter activity
GO:0072106	7010	2	2350	1	0.5581197925901101	0.7718469578115247	4.0705764689491554E-8	regulation of ureteric bud formation
GO:0051177	7010	2	2350	2	0.11235096347532138	0.6217174173295712	4.0705764689491554E-8	meiotic sister chromatid cohesion
GO:0051176	7010	2	2350	2	0.11235096347532138	0.6217174173295712	4.0705764689491554E-8	positive regulation of sulfur metabolic process
GO:0072111	7010	5	2350	1	0.8702740381871248	0.9322674579818575	7.099223099180324E-18	cell proliferation involved in kidney development
GO:0051179	7010	1458	2350	492	0.43175141620104057	0.7649673883110703	0.0	localization
GO:0033572	7010	9	2350	3	0.6276028151966944	0.8405013908480543	8.923435759763541E-30	transferrin transport
GO:0051173	7010	306	2350	124	0.005237874715923035	0.24279089859690306	0.0	positive regulation of nitrogen compound metabolic process
GO:0051172	7010	251	2350	111	2.1338434475759048E-4	0.03910392178348403	0.0	negative regulation of nitrogen compound metabolic process
GO:0033574	7010	9	2350	4	0.3543187354122279	0.6938448397237464	8.923435759763541E-30	response to testosterone stimulus
GO:0051174	7010	216	2350	80	0.14976361553990258	0.6689427143304804	0.0	regulation of phosphorus metabolic process
GO:0051169	7010	102	2350	41	0.09259428216129206	0.6217174173295712	1.0973916450674292E-230	nuclear transport
GO:0051168	7010	35	2350	8	0.9398994215339396	0.9727140639303431	2.8250426733980742E-95	nuclear export
GO:0051171	7010	1392	2350	550	9.644149915625486E-8	3.333330952636073E-4	0.0	regulation of nitrogen compound metabolic process
GO:0002720	7010	2	2350	2	0.11235096347532138	0.6217174173295712	4.0705764689491554E-8	positive regulation of cytokine production involved in immune response
GO:0051170	7010	62	2350	29	0.020288144676781326	0.43091800553379206	1.5166227445276076E-153	nuclear import
GO:0002717	7010	3	2350	3	0.037642702945213435	0.5509999361832909	1.7425412966344816E-11	positive regulation of natural killer cell mediated immunity
GO:0002718	7010	7	2350	4	0.17612211800242975	0.6689427143304804	6.077232305855707E-24	regulation of cytokine production involved in immune response
GO:0072088	7010	10	2350	3	0.7054609236708557	0.8463521988047829	1.2745944521898422E-32	nephron epithelium morphogenesis
GO:0002719	7010	4	2350	1	0.8047980909651931	0.8953075197353453	9.947431406578311E-15	negative regulation of cytokine production involved in immune response
GO:0033563	7010	1	2350	1	0.3352353780318613	0.6689427143304804	1.4265335235418458E-4	dorsal/ventral axon guidance
GO:0002712	7010	5	2350	2	0.542894302078274	0.7718469578115247	7.099223099180324E-18	regulation of B cell mediated immunity
GO:0072095	7010	1	2350	1	0.3352353780318613	0.6689427143304804	1.4265335235418458E-4	regulation of branch elongation involved in ureteric bud branching
GO:0002714	7010	1	2350	1	0.3352353780318613	0.6689427143304804	1.4265335235418458E-4	positive regulation of B cell mediated immunity
GO:0002715	7010	3	2350	3	0.037642702945213435	0.5509999361832909	1.7425412966344816E-11	regulation of natural killer cell mediated immunity
GO:0002708	7010	9	2350	7	0.00854029552559982	0.30139305774002917	8.923435759763541E-30	positive regulation of lymphocyte mediated immunity
GO:0033559	7010	13	2350	3	0.8646200445867005	0.9322674579818575	6.379422057378229E-41	unsaturated fatty acid metabolic process
GO:0033558	7010	9	2350	3	0.6276028151966944	0.8405013908480543	8.923435759763541E-30	protein deacetylase activity
GO:0002709	7010	8	2350	6	0.020193305745631676	0.43091800553379206	6.942433021076726E-27	regulation of T cell mediated immunity
GO:0002710	7010	2	2350	1	0.5581197925901101	0.7718469578115247	4.0705764689491554E-8	negative regulation of T cell mediated immunity
GO:0072080	7010	8	2350	4	0.2624608427885449	0.6689427143304804	6.942433021076726E-27	nephron tubule development
GO:0002711	7010	7	2350	5	0.046289588547378	0.5509999361832909	6.077232305855707E-24	positive regulation of T cell mediated immunity
GO:0072081	7010	3	2350	1	0.7062959466167833	0.8463521988047829	1.7425412966344816E-11	specification of nephron tubule identity
GO:0002704	7010	2	2350	1	0.5581197925901101	0.7718469578115247	4.0705764689491554E-8	negative regulation of leukocyte mediated immunity
GO:0033555	7010	13	2350	3	0.8646200445867005	0.9322674579818575	6.379422057378229E-41	multicellular organismal response to stress
GO:0072087	7010	6	2350	2	0.6526751729069127	0.8463521988047829	6.080705010014502E-21	renal vesicle development
GO:0033554	7010	307	2350	120	0.021044651622241218	0.4434006812386653	0.0	cellular response to stress
GO:0002705	7010	9	2350	7	0.00854029552559982	0.30139305774002917	8.923435759763541E-30	positive regulation of leukocyte mediated immunity
GO:0051155	7010	4	2350	2	0.41078951356707333	0.7432899301432114	9.947431406578311E-15	positive regulation of striated muscle cell differentiation
GO:0002706	7010	13	2350	9	0.009141236142115098	0.30139305774002917	6.379422057378229E-41	regulation of lymphocyte mediated immunity
GO:0002707	7010	2	2350	1	0.5581197925901101	0.7718469578115247	4.0705764689491554E-8	negative regulation of lymphocyte mediated immunity
GO:0051153	7010	19	2350	9	0.15005660601586554	0.6689427143304804	1.0642794367555126E-56	regulation of striated muscle cell differentiation
GO:0072075	7010	6	2350	3	0.32333256043323255	0.6689427143304804	6.080705010014502E-21	metanephric mesenchyme development
GO:0002701	7010	4	2350	1	0.8047980909651931	0.8953075197353453	9.947431406578311E-15	negative regulation of production of molecular mediator of immune response
GO:0072074	7010	6	2350	3	0.32333256043323255	0.6689427143304804	6.080705010014502E-21	kidney mesenchyme development
GO:0051150	7010	7	2350	1	0.9427179322634557	0.9727140639303431	6.077232305855707E-24	regulation of smooth muscle cell differentiation
GO:0002700	7010	11	2350	5	0.2936564116034816	0.6689427143304804	2.0029341391529903E-35	regulation of production of molecular mediator of immune response
GO:0051149	7010	14	2350	5	0.5306868865044426	0.7718469578115247	1.2764314535232477E-43	positive regulation of muscle cell differentiation
GO:0002703	7010	15	2350	10	0.00882961428328143	0.30139305774002917	2.7367741284835907E-46	regulation of leukocyte mediated immunity
GO:0072073	7010	12	2350	4	0.6124917641863055	0.8309977792334861	3.43409196595759E-38	kidney epithelium development
GO:0033549	7010	3	2350	1	0.7062959466167833	0.8463521988047829	1.7425412966344816E-11	MAP kinase phosphatase activity
GO:0002702	7010	3	2350	2	0.2617674845355353	0.6689427143304804	1.7425412966344816E-11	positive regulation of production of molecular mediator of immune response
GO:0051148	7010	10	2350	2	0.898323880829455	0.9527311145270667	1.2745944521898422E-32	negative regulation of muscle cell differentiation
GO:0002697	7010	43	2350	20	0.05210729816792117	0.6003004525778053	2.960256673986391E-113	regulation of immune effector process
GO:0051147	7010	31	2350	11	0.4752863308927405	0.7718469578115247	5.328604548345166E-86	regulation of muscle cell differentiation
GO:0072079	7010	5	2350	3	0.21263233080057334	0.6689427143304804	7.099223099180324E-18	nephron tubule formation
GO:0051146	7010	45	2350	16	0.44114316310070845	0.7718469578115247	1.2077172752792473E-117	striated muscle cell differentiation
GO:0002696	7010	65	2350	22	0.5248219454613557	0.7718469578115247	1.185549132820378E-159	positive regulation of leukocyte activation
GO:0072078	7010	6	2350	3	0.32333256043323255	0.6689427143304804	6.080705010014502E-21	nephron tubule morphogenesis
GO:0072077	7010	5	2350	1	0.8702740381871248	0.9322674579818575	7.099223099180324E-18	renal vesicle morphogenesis
GO:0002699	7010	17	2350	11	0.00833139469501576	0.30139305774002917	1.521579025147918E-51	positive regulation of immune effector process
GO:0051145	7010	14	2350	3	0.8975391599411612	0.9527311145270667	1.2764314535232477E-43	smooth muscle cell differentiation
GO:0072076	7010	1	2350	1	0.3352353780318613	0.6689427143304804	1.4265335235418458E-4	nephrogenic mesenchyme development
GO:0002698	7010	11	2350	3	0.770152669871228	0.8945759196027825	2.0029341391529903E-35	negative regulation of immune effector process
GO:0051142	7010	1	2350	1	0.3352353780318613	0.6689427143304804	1.4265335235418458E-4	positive regulation of NK T cell proliferation
GO:0020037	7010	39	2350	13	0.5701724621619094	0.7868579687978714	2.358165287714301E-104	heme binding
GO:0002695	7010	32	2350	12	0.37898967411379486	0.7275124560333017	2.443263297710111E-88	negative regulation of leukocyte activation
GO:0051140	7010	1	2350	1	0.3352353780318613	0.6689427143304804	1.4265335235418458E-4	regulation of NK T cell proliferation
GO:0002694	7010	92	2350	35	0.20690810126816103	0.6689427143304804	3.5414470743078423E-212	regulation of leukocyte activation
GO:0072071	7010	1	2350	1	0.3352353780318613	0.6689427143304804	1.4265335235418458E-4	renal interstitial cell differentiation
GO:0002688	7010	9	2350	4	0.3543187354122279	0.6938448397237464	8.923435759763541E-30	regulation of leukocyte chemotaxis
GO:0072070	7010	4	2350	1	0.8047980909651931	0.8953075197353453	9.947431406578311E-15	loop of Henle development
GO:0002690	7010	8	2350	4	0.2624608427885449	0.6689427143304804	6.942433021076726E-27	positive regulation of leukocyte chemotaxis
GO:0051128	7010	336	2350	121	0.1757148044729016	0.6689427143304804	0.0	regulation of cellular component organization
GO:0072189	7010	3	2350	1	0.7062959466167833	0.8463521988047829	1.7425412966344816E-11	ureter development
GO:0051129	7010	101	2350	35	0.4414918312118748	0.7718469578115247	7.433214584091543E-229	negative regulation of cellular component organization
GO:0072190	7010	1	2350	1	0.3352353780318613	0.6689427143304804	1.4265335235418458E-4	ureter urothelium development
GO:0051130	7010	124	2350	41	0.5774138677294239	0.7950412856382773	6.0825926704270435E-270	positive regulation of cellular component organization
GO:0051131	7010	3	2350	1	0.7062959466167833	0.8463521988047829	1.7425412966344816E-11	chaperone-mediated protein complex assembly
GO:0072184	7010	1	2350	1	0.3352353780318613	0.6689427143304804	1.4265335235418458E-4	renal vesicle progenitor cell differentiation
GO:0051132	7010	1	2350	1	0.3352353780318613	0.6689427143304804	1.4265335235418458E-4	NK T cell activation
GO:0072185	7010	2	2350	1	0.5581197925901101	0.7718469578115247	4.0705764689491554E-8	metanephric cap development
GO:0051133	7010	1	2350	1	0.3352353780318613	0.6689427143304804	1.4265335235418458E-4	regulation of NK T cell activation
GO:0072186	7010	2	2350	1	0.5581197925901101	0.7718469578115247	4.0705764689491554E-8	metanephric cap morphogenesis
GO:0020028	7010	1	2350	1	0.3352353780318613	0.6689427143304804	1.4265335235418458E-4	hemoglobin import
GO:0051135	7010	1	2350	1	0.3352353780318613	0.6689427143304804	1.4265335235418458E-4	positive regulation of NK T cell activation
GO:0072180	7010	2	2350	1	0.5581197925901101	0.7718469578115247	4.0705764689491554E-8	mesonephric duct morphogenesis
[truncated: 5,881 more rows]
