# Supplementary material for: Markov Chain Ontology Analysis (MCOA)
Source: BMC Bioinformatics. 2012 Feb 3;13:23. doi: 10.1186/1471-2105-13-23 (PMC3329418; doi:10.1186/1471-2105-13-23)
Supplement: Additional File 18 — Full analysis results for GenGO method on GEO dataset GDS3129. [file 1471-2105-13-23-S18.TXT]

ID	Pop.total	Pop.term	Study.total	Study.term	marg	name
GO:0000000	7010	7010	2350	2350	0.0	root
GO:0052547	7010	55	2350	20	0.0	regulation of peptidase activity
GO:0000002	7010	2	2350	1	8.520851085106428E-4	mitochondrial genome maintenance
GO:0000003	7010	380	2350	153	0.0	reproduction
GO:0070403	7010	3	2350	1	0.0	NAD+ binding
GO:0052548	7010	53	2350	20	0.0	regulation of endopeptidase activity
GO:0052555	7010	2	2350	1	0.0	positive regulation by organism of immune response of other organism involved in symbiotic interaction
GO:0070412	7010	5	2350	4	0.009247935933199862	R-SMAD binding
GO:0052552	7010	2	2350	1	0.0	modulation by organism of immune response of other organism involved in symbiotic interaction
GO:0052553	7010	2	2350	1	0.0	modulation by symbiont of host immune response
GO:0000012	7010	4	2350	1	0.0	single strand break repair
GO:0070410	7010	3	2350	1	0.0	co-SMAD binding
GO:0070411	7010	6	2350	4	0.0	I-SMAD binding
GO:0000014	7010	4	2350	2	0.0	single-stranded DNA specific endodeoxyribonuclease activity
GO:0052556	7010	2	2350	1	0.0	positive regulation by symbiont of host immune response
GO:0070423	7010	2	2350	1	0.0	nucleotide-binding oligomerization domain containing signaling pathway
GO:0000019	7010	1	2350	1	0.0021812545442803006	regulation of mitotic recombination
GO:0000018	7010	11	2350	7	0.22359213248360935	regulation of DNA recombination
GO:0070419	7010	3	2350	1	0.0	nonhomologous end joining complex
GO:0000022	7010	1	2350	1	0.004175008697934787	mitotic spindle elongation
GO:0052564	7010	3	2350	1	0.0	response to immune response of other organism involved in symbiotic interaction
GO:0070431	7010	2	2350	1	0.0	nucleotide-binding oligomerization domain containing 2 signaling pathway
GO:0070430	7010	1	2350	1	0.0	positive regulation of nucleotide-binding oligomerization domain containing 1 signaling pathway
GO:0070428	7010	1	2350	1	0.0	regulation of nucleotide-binding oligomerization domain containing 1 signaling pathway
GO:0070427	7010	1	2350	1	0.0014645863845549679	nucleotide-binding oligomerization domain containing 1 signaling pathway
GO:0000028	7010	2	2350	1	0.006918764414092529	ribosomal small subunit assembly
GO:0070426	7010	1	2350	1	0.0	positive regulation of nucleotide-binding oligomerization domain containing signaling pathway
GO:0000030	7010	6	2350	2	0.0	mannosyltransferase activity
GO:0070424	7010	1	2350	1	5.812512109400228E-4	regulation of nucleotide-binding oligomerization domain containing signaling pathway
GO:0052572	7010	3	2350	1	0.0	response to host immune response
GO:0035235	7010	3	2350	2	0.033433402986256223	ionotropic glutamate receptor signaling pathway
GO:0000038	7010	8	2350	1	0.0	very long-chain fatty acid metabolic process
GO:0070432	7010	1	2350	1	0.0	regulation of nucleotide-binding oligomerization domain containing 2 signaling pathway
GO:0035239	7010	80	2350	29	0.0	tube morphogenesis
GO:0070434	7010	1	2350	1	0.0013833362152837819	positive regulation of nucleotide-binding oligomerization domain containing 2 signaling pathway
GO:0035240	7010	1	2350	1	0.01072293900612293	dopamine binding
GO:0000041	7010	36	2350	16	0.0	transition metal ion transport
GO:0000045	7010	7	2350	2	0.0	autophagic vacuole assembly
GO:0035249	7010	7	2350	1	0.0	synaptic transmission, glutamatergic
GO:0000050	7010	4	2350	2	0.0	urea cycle
GO:0035250	7010	11	2350	2	0.0	UDP-galactosyltransferase activity
GO:0000049	7010	13	2350	5	0.0	tRNA binding
GO:0035251	7010	2	2350	1	0.0	UDP-glucosyltransferase activity
GO:0035253	7010	3	2350	2	7.104181467044723E-4	ciliary rootlet
GO:0035254	7010	8	2350	3	0.0	glutamate receptor binding
GO:0000052	7010	2	2350	1	0.0	citrulline metabolic process
GO:0035255	7010	5	2350	2	0.0	ionotropic glutamate receptor binding
GO:0070461	7010	10	2350	2	0.0	SAGA-type complex
GO:0035257	7010	27	2350	14	0.0	nuclear hormone receptor binding
GO:0035258	7010	14	2350	6	0.0	steroid hormone receptor binding
GO:0000062	7010	3	2350	1	0.0	fatty-acyl-CoA binding
GO:0035261	7010	2	2350	1	0.0015270865147635725	external genitalia morphogenesis
GO:0000060	7010	9	2350	4	0.0	protein import into nucleus, translocation
GO:0035270	7010	78	2350	26	0.0	endocrine system development
GO:0000070	7010	14	2350	4	0.0	mitotic sister chromatid segregation
GO:0000064	7010	3	2350	1	0.0	L-ornithine transmembrane transporter activity
GO:0035267	7010	7	2350	3	1.0625022135462782E-4	NuA4 histone acetyltransferase complex
GO:0035265	7010	22	2350	9	0.0	organ growth
GO:0000066	7010	2	2350	1	0.0	mitochondrial ornithine transport
GO:0035264	7010	29	2350	9	0.0	multicellular organism growth
GO:0070469	7010	23	2350	5	0.0	respiratory chain
GO:0035279	7010	2	2350	1	0.0	mRNA cleavage involved in gene silencing by miRNA
GO:0035278	7010	5	2350	1	0.0	negative regulation of translation involved in gene silencing by miRNA
GO:0000077	7010	32	2350	14	0.0	DNA damage checkpoint
GO:0000079	7010	24	2350	8	0.0	regulation of cyclin-dependent protein kinase activity
GO:0035272	7010	14	2350	7	0.0	exocrine system development
GO:0000075	7010	67	2350	25	0.0	cell cycle checkpoint
GO:0035286	7010	2	2350	2	0.002362504921885254	leg segmentation
GO:0000085	7010	2	2350	1	0.0	G2 phase of mitotic cell cycle
GO:0035287	7010	2	2350	1	0.0	head segmentation
GO:0000084	7010	26	2350	12	0.0	S phase of mitotic cell cycle
GO:0070482	7010	56	2350	25	0.0	response to oxygen levels
GO:0000087	7010	121	2350	54	0.0	M phase of mitotic cell cycle
GO:0035284	7010	2	2350	1	0.0	brain segmentation
GO:0035285	7010	2	2350	2	1.0416688368100766E-5	appendage segmentation
GO:0000086	7010	46	2350	16	0.0	G2/M transition of mitotic cell cycle
GO:0035282	7010	30	2350	14	0.0	segmentation
GO:0000080	7010	12	2350	5	0.0	G1 phase of mitotic cell cycle
GO:0035283	7010	2	2350	1	1.833337152785735E-4	central nervous system segmentation
GO:0000082	7010	53	2350	19	0.0	G1/S transition of mitotic cell cycle
GO:0070491	7010	11	2350	5	0.0	repressing transcription factor binding
GO:0035295	7010	118	2350	44	0.0	tube development
GO:0052510	7010	2	2350	1	0.0	positive regulation by organism of defense response of other organism involved in symbiotic interaction
GO:0052509	7010	2	2350	1	0.0	positive regulation by symbiont of host defense response
GO:0035289	7010	2	2350	1	0.0	posterior head segmentation
GO:0000090	7010	4	2350	1	0.0	mitotic anaphase
GO:0070498	7010	3	2350	2	0.023927133181527463	interleukin-1-mediated signaling pathway
GO:0035303	7010	6	2350	1	0.0	regulation of dephosphorylation
GO:0000101	7010	2	2350	2	0.10906064387634141	sulfur amino acid transport
GO:0000098	7010	1	2350	1	0.004900010208354601	sulfur amino acid catabolic process
GO:0000099	7010	2	2350	2	0.03571465773887029	sulfur amino acid transmembrane transporter activity
GO:0000096	7010	11	2350	7	0.24094633530486523	sulfur amino acid metabolic process
GO:0000097	7010	9	2350	6	0.1031147981558295	sulfur amino acid biosynthetic process
GO:0070506	7010	1	2350	1	0.0	high-density lipoprotein particle receptor activity
GO:0000109	7010	4	2350	1	0.0	nucleotide-excision repair complex
GO:0070507	7010	23	2350	9	0.0	regulation of microtubule cytoskeleton organization
GO:0070508	7010	3	2350	3	0.0051937608203350425	cholesterol import
GO:0070509	7010	5	2350	5	0.5777407869599729	calcium ion import
GO:0035304	7010	1	2350	1	0.00924376925785262	regulation of protein dephosphorylation
GO:0035307	7010	1	2350	1	0.0031020897960204086	positive regulation of protein dephosphorylation
GO:0000105	7010	2	2350	1	0.0	histidine biosynthetic process
GO:0035306	7010	1	2350	1	0.005827095473115569	positive regulation of dephosphorylation
GO:0000118	7010	21	2350	9	0.0	histone deacetylase complex
GO:0035313	7010	5	2350	3	6.604180425375887E-4	wound healing, spreading of epidermal cells
GO:0000114	7010	2	2350	1	1.8750039062581382E-4	regulation of transcription involved in G1 phase of mitotic cell cycle
GO:0035325	7010	2	2350	2	0.03388757059910542	Toll-like receptor binding
GO:0000125	7010	2	2350	1	8.1458503038548E-4	PCAF complex
GO:0035327	7010	1	2350	1	0.0051937608203350425	transcriptionally active chromatin
GO:0000123	7010	29	2350	11	0.0	histone acetyltransferase complex
GO:0000122	7010	141	2350	64	0.0	negative regulation of transcription from RNA polymerase II promoter
GO:0035082	7010	6	2350	4	0.006427096723118173	axoneme assembly
GO:0000137	7010	3	2350	1	0.0	Golgi cis cisterna
GO:0035083	7010	1	2350	1	0.009697936870701813	cilium axoneme assembly
GO:0070542	7010	4	2350	1	0.0	response to fatty acid
GO:0000139	7010	209	2350	60	0.0	Golgi membrane
GO:0035086	7010	5	2350	4	0.0026645888845601763	flagellar axoneme
GO:0035084	7010	3	2350	2	0.0	flagellar axoneme assembly
GO:0035085	7010	25	2350	17	1.0	cilium axoneme
GO:0070534	7010	9	2350	2	0.0	protein K63-linked ubiquitination
GO:0070531	7010	2	2350	1	0.0	BRCA1-A complex
GO:0000132	7010	1	2350	1	3.645840928835268E-4	establishment of mitotic spindle orientation
GO:0000152	7010	11	2350	2	0.0	nuclear ubiquitin ligase complex
GO:0035098	7010	4	2350	2	0.0	ESC/E(Z) complex
GO:0035097	7010	20	2350	8	0.0	histone methyltransferase complex
GO:0000155	7010	5	2350	3	0.0011208356684076425	two-component sensor activity
GO:0000156	7010	2	2350	2	0.0037645911762316173	two-component response regulator activity
GO:0070555	7010	13	2350	4	0.0	response to interleukin-1
GO:0000159	7010	4	2350	2	0.0	protein phosphatase type 2A complex
GO:0035091	7010	68	2350	18	0.0	phosphatidylinositol binding
GO:0070551	7010	1	2350	1	0.0103062714713989	endoribonuclease activity, cleaving siRNA-paired mRNA
GO:0000145	7010	6	2350	3	0.0030770897439369666	exocyst
GO:0000146	7010	2	2350	1	0.0	microfilament motor activity
GO:0035088	7010	7	2350	1	0.0	establishment or maintenance of apical/basal cell polarity
GO:0052689	7010	32	2350	8	0.0	carboxylic ester hydrolase activity
GO:0035094	7010	5	2350	1	0.0	response to nicotine
GO:0000149	7010	12	2350	1	0.0	SNARE binding
GO:0035093	7010	1	2350	1	8.187517057327203E-4	spermatogenesis, exchange of chromosomal proteins
GO:0070544	7010	3	2350	2	0.01167502432296734	histone H3-K36 demethylation
GO:0070545	7010	1	2350	1	0.01275835991324982	PeBoW complex
GO:0035092	7010	3	2350	2	0.012947943641549253	sperm chromatin condensation
GO:0000151	7010	65	2350	22	0.0	ubiquitin ligase complex
GO:0035112	7010	8	2350	5	0.0	genitalia morphogenesis
GO:0035113	7010	45	2350	19	0.0	embryonic appendage morphogenesis
GO:0035115	7010	13	2350	6	0.0	embryonic forelimb morphogenesis
GO:0070574	7010	3	2350	2	0.0	cadmium ion transmembrane transport
GO:0000175	7010	3	2350	1	0.0	3'-5'-exoribonuclease activity
GO:0070569	7010	3	2350	2	0.006704180633709654	uridylyltransferase activity
GO:0035116	7010	10	2350	5	0.0	embryonic hindlimb morphogenesis
GO:0035117	7010	5	2350	3	0.0	embryonic arm morphogenesis
GO:0000172	7010	1	2350	1	0.015408365434094655	ribonuclease MRP complex
GO:0035105	7010	1	2350	1	0.014050029270894314	sterol regulatory element binding protein import into nucleus
GO:0070567	7010	6	2350	2	0.0	cytidylyltransferase activity
GO:0035107	7010	52	2350	21	0.0	appendage morphogenesis
GO:0070566	7010	8	2350	3	0.0	adenylyltransferase activity
GO:0035108	7010	52	2350	21	0.0	limb morphogenesis
GO:0000166	7010	905	2350	310	0.0	nucleotide binding
GO:0035110	7010	2	2350	2	4.3541757378661204E-4	leg morphogenesis
GO:0000165	7010	116	2350	53	0.0	MAPKKK cascade
GO:0035111	7010	2	2350	2	5.312511067731391E-4	leg joint morphogenesis
GO:0070588	7010	13	2350	9	0.0	calcium ion transmembrane transport
GO:0000186	7010	14	2350	1	0.0	activation of MAPKK activity
GO:0000187	7010	30	2350	15	0.0	activation of MAPK activity
GO:0000184	7010	10	2350	1	0.0	nuclear-transcribed mRNA catabolic process, nonsense-mediated decay
GO:0000185	7010	1	2350	1	0.00571251190106646	activation of MAPKKK activity
GO:0070585	7010	15	2350	4	0.0	protein localization in mitochondrion
GO:0000188	7010	4	2350	2	0.0	inactivation of MAPK activity
GO:0000178	7010	9	2350	3	0.0	exosome (RNase complex)
GO:0035121	7010	6	2350	1	0.0	tail morphogenesis
GO:0000176	7010	2	2350	1	0.0	nuclear exosome (RNase complex)
GO:0000177	7010	2	2350	2	0.06600847085098094	cytoplasmic exosome (RNase complex)
GO:0070576	7010	1	2350	1	0.0	vitamin D 24-hydroxylase activity
GO:0000183	7010	2	2350	1	0.0014041695920199834	chromatin silencing at rDNA
GO:0070577	7010	4	2350	2	0.0016104200217083786	histone acetyl-lysine binding
GO:0070579	7010	4	2350	1	0.0	methylcytosine dioxygenase activity
GO:0070603	7010	10	2350	2	0.0	SWI/SNF-type complex
GO:0035150	7010	24	2350	9	0.0	regulation of tube size
GO:0070602	7010	2	2350	2	0.0	regulation of centromeric sister chromatid cohesion
GO:0070601	7010	2	2350	2	0.0013500028125058594	centromeric sister chromatid cohesion
GO:0035148	7010	32	2350	12	0.0	tube formation
GO:0035140	7010	5	2350	3	0.0	arm morphogenesis
GO:0035136	7010	15	2350	7	0.0	forelimb morphogenesis
GO:0035137	7010	11	2350	6	5.208344184050384E-5	hindlimb morphogenesis
GO:0000216	7010	16	2350	7	0.0	M/G1 transition of mitotic cell cycle
GO:0035162	7010	3	2350	3	0.048885518511496896	embryonic hemopoiesis
GO:0000217	7010	4	2350	3	0.03041673003485424	DNA secondary structure binding
GO:0000209	7010	44	2350	13	0.0	protein polyubiquitination
GO:0070613	7010	6	2350	1	0.0	regulation of protein processing
GO:0000239	7010	2	2350	1	8.604184592051233E-4	pachytene
GO:0070633	7010	3	2350	2	0.002781255794282905	transepithelial transport
GO:0000236	7010	33	2350	16	0.0	mitotic prometaphase
GO:0035176	7010	6	2350	1	1.604170008687518E-4	social behavior
GO:0035173	7010	3	2350	1	0.0	histone kinase activity
GO:0070627	7010	1	2350	1	0.0	ferrous iron import
GO:0000228	7010	91	2350	37	0.0	nuclear chromosome
GO:0000226	7010	84	2350	29	0.0	microtubule cytoskeleton organization
GO:0035197	7010	3	2350	1	0.0	siRNA binding
GO:0035196	7010	4	2350	2	4.875010156271159E-4	production of miRNAs involved in gene silencing by miRNA
GO:0070653	7010	2	2350	2	0.0	high-density lipoprotein particle receptor binding
GO:0035195	7010	12	2350	4	0.0	gene silencing by miRNA
GO:0035194	7010	14	2350	4	0.0	posttranscriptional gene silencing by RNA
GO:0000247	7010	1	2350	1	0.0016541701128544018	C-8 sterol isomerase activity
GO:0000244	7010	1	2350	1	0.008441684253508861	assembly of spliceosomal tri-snRNP
GO:0000245	7010	5	2350	1	0.0	spliceosome assembly
GO:0070643	7010	2	2350	1	0.0	vitamin D 25-hydroxylase activity
GO:0000242	7010	6	2350	4	0.10361688253517194	pericentriolar material
GO:0070646	7010	31	2350	9	0.0	protein modification by small protein removal
GO:0070647	7010	189	2350	69	0.0	protein modification by small protein conjugation or removal
GO:0052305	7010	2	2350	1	0.0	positive regulation by organism of innate immunity in other organism involved in symbiotic interaction
GO:0070167	7010	16	2350	8	0.0	regulation of biomineral tissue development
GO:0000272	7010	13	2350	6	0.0	polysaccharide catabolic process
GO:0052306	7010	2	2350	1	0.0	modulation by organism of innate immunity in other organism involved in symbiotic interaction
GO:0070161	7010	74	2350	24	0.0	anchoring junction
GO:0000279	7010	168	2350	73	0.0	M phase
GO:0070160	7010	41	2350	19	0.0	occluding junction
GO:0000278	7010	227	2350	90	0.0	mitotic cell cycle
GO:0052308	7010	2	2350	1	0.0	pathogen-associated molecular pattern dependent modulation by organism of innate immunity in other organism involved in symbiotic interaction
GO:0034968	7010	19	2350	7	0.0	histone lysine methylation
GO:0052312	7010	4	2350	2	0.0	modulation of transcription in other organism involved in symbiotic interaction
GO:0000280	7010	118	2350	54	0.0	nuclear division
GO:0000287	7010	74	2350	22	0.0	magnesium ion binding
GO:0070169	7010	8	2350	2	0.0	positive regulation of biomineral tissue development
GO:0070168	7010	3	2350	2	3.12500651043023E-4	negative regulation of biomineral tissue development
GO:0070171	7010	2	2350	2	0.0	negative regulation of tooth mineralization
GO:0070170	7010	2	2350	2	0.0	regulation of tooth mineralization
GO:0000266	7010	3	2350	2	0.0010104187717057745	mitochondrial fission
GO:0000267	7010	377	2350	135	0.0	cell fraction
GO:0000270	7010	3	2350	1	0.0	peptidoglycan metabolic process
GO:0000271	7010	31	2350	15	0.0	polysaccharide biosynthetic process
GO:0000268	7010	1	2350	1	0.0	peroxisome targeting sequence binding
GO:0000305	7010	3	2350	2	0.0	response to oxygen radical
GO:0070198	7010	3	2350	1	0.0	protein localization to chromosome, telomeric region
GO:0034992	7010	2	2350	2	0.022460463459298873	microtubule organizing center attachment site
GO:0000307	7010	4	2350	2	0.003064589717895246	cyclin-dependent protein kinase holoenzyme complex
GO:0034993	7010	2	2350	2	0.09738770289104769	SUN-KASH complex
GO:0000309	7010	2	2350	1	0.0	nicotinamide-nucleotide adenylyltransferase activity
GO:0070193	7010	4	2350	3	0.0026562555338656957	synaptonemal complex organization
GO:0070192	7010	8	2350	5	0.12862318463163466	chromosome organization involved in meiosis
GO:0000313	7010	27	2350	3	0.0	organellar ribosome
GO:0070207	7010	7	2350	5	1.6666701388961226E-5	protein homotrimerization
GO:0070206	7010	12	2350	8	0.9508332309025643	protein trimerization
GO:0000314	7010	11	2350	2	0.0	organellar small ribosomal subunit
GO:0035004	7010	5	2350	1	0.0	phosphatidylinositol 3-kinase activity
GO:0070201	7010	62	2350	28	0.0	regulation of establishment of protein localization
GO:0000318	7010	2	2350	1	8.95835199656666E-4	protein-methionine-R-oxide reductase activity
GO:0034979	7010	8	2350	3	0.0	NAD-dependent protein deacetylase activity
GO:0000288	7010	23	2350	5	0.0	nuclear-transcribed mRNA catabolic process, deadenylation-dependent decay
GO:0000289	7010	11	2350	2	0.0	nuclear-transcribed mRNA poly(A) tail shortening
GO:0000290	7010	1	2350	1	6.291679774332864E-4	deadenylation-dependent decapping of nuclear-transcribed mRNA
GO:0034976	7010	20	2350	4	0.0	response to endoplasmic reticulum stress
GO:0000291	7010	10	2350	2	0.0	nuclear-transcribed mRNA catabolic process, exonucleolytic
GO:0034983	7010	2	2350	1	0.0	peptidyl-lysine deacetylation
GO:0070189	7010	5	2350	1	0.0	kynurenine metabolic process
GO:0000299	7010	7	2350	3	0.0	integral to membrane of membrane fraction
GO:0000302	7010	21	2350	8	0.0	response to reactive oxygen species
GO:0000303	7010	3	2350	2	0.0035354240321334002	response to superoxide
GO:0070227	7010	9	2350	3	0.0	lymphocyte apoptosis
GO:0000340	7010	1	2350	1	0.006308346475721824	RNA 7-methylguanosine cap binding
GO:0000339	7010	3	2350	1	0.0	RNA cap binding
GO:0035024	7010	3	2350	3	0.3523778174537864	negative regulation of Rho protein signal transduction
GO:0070229	7010	3	2350	1	0.0	negative regulation of lymphocyte apoptosis
GO:0070228	7010	6	2350	2	0.0	regulation of lymphocyte apoptosis
GO:0070231	7010	6	2350	1	0.0	T cell apoptosis
GO:0035036	7010	5	2350	3	0.008370850772605777	sperm-egg recognition
GO:0035037	7010	1	2350	1	0.0	sperm entry
GO:0052255	7010	2	2350	1	0.0	modulation by organism of defense response of other organism involved in symbiotic interaction
GO:0000347	7010	1	2350	1	0.004191675399323748	THO complex
GO:0035033	7010	3	2350	1	0.0	histone deacetylase regulator activity
GO:0000346	7010	2	2350	1	0.0	transcription export complex
GO:0035035	7010	8	2350	3	0.0	histone acetyltransferase binding
GO:0070208	7010	3	2350	1	0.0014062529296936035	protein heterotrimerization
GO:0000323	7010	96	2350	26	0.0	lytic vacuole
GO:0070213	7010	1	2350	1	0.009479186414971698	protein auto-ADP-ribosylation
GO:0000320	7010	1	2350	1	0.0	re-entry into mitotic cell cycle
GO:0070215	7010	1	2350	1	0.0	MDM2 binding
GO:0035021	7010	3	2350	2	0.0	negative regulation of Rac protein signal transduction
GO:0035020	7010	7	2350	3	0.0	regulation of Rac protein signal transduction
GO:0035023	7010	59	2350	29	0.0	regulation of Rho protein signal transduction
GO:0035019	7010	11	2350	6	0.0	somatic stem cell maintenance
GO:0000375	7010	74	2350	20	0.0	RNA splicing, via transesterification reactions
GO:0000381	7010	3	2350	1	0.0	regulation of alternative nuclear mRNA splicing, via spliceosome
GO:0000380	7010	7	2350	3	0.0	alternative nuclear mRNA splicing, via spliceosome
GO:0035068	7010	2	2350	1	0.0	micro-ribonucleoprotein complex
GO:0070265	7010	3	2350	1	0.0	necrotic cell death
GO:0000377	7010	72	2350	19	0.0	RNA splicing, via transesterification reactions with bulged adenosine as nucleophile
GO:0070271	7010	209	2350	82	0.0	protein complex biogenesis
GO:0035066	7010	5	2350	1	0.0	positive regulation of histone acetylation
GO:0035064	7010	13	2350	3	0.0	methylated histone residue binding
GO:0035065	7010	6	2350	2	0.0	regulation of histone acetylation
GO:0052257	7010	2	2350	1	0.0	pathogen-associated molecular pattern dependent induction by organism of innate immunity of other organism involved in symbiotic interaction
GO:0035054	7010	2	2350	1	0.0	embryonic heart tube anterior/posterior pattern formation
GO:0035051	7010	20	2350	10	0.0	cardiac cell differentiation
GO:0035050	7010	21	2350	7	0.0	embryonic heart tube development
GO:0070252	7010	8	2350	4	0.0	actin-mediated cell contraction
GO:0070253	7010	3	2350	2	0.0	somatostatin secretion
GO:0070301	7010	6	2350	3	0.0	cellular response to hydrogen peroxide
GO:0070302	7010	40	2350	18	0.0	regulation of stress-activated protein kinase signaling cascade
GO:0070303	7010	4	2350	3	0.0	negative regulation of stress-activated protein kinase signaling cascade
GO:0000414	7010	1	2350	1	0.010816689201435836	regulation of histone H3-K36 methylation
GO:0000415	7010	1	2350	1	7.104181467044723E-4	negative regulation of histone H3-K36 methylation
GO:0000413	7010	6	2350	3	0.0	protein peptidyl-prolyl isomerization
GO:0000403	7010	2	2350	2	0.050037604245008846	Y-form DNA binding
GO:0000400	7010	2	2350	1	0.0	four-way junction DNA binding
GO:0000406	7010	1	2350	1	0.00963335340281959	double-strand/single-strand DNA junction binding
GO:0070290	7010	2	2350	1	0.0	NAPE-specific phospholipase D activity
GO:0000404	7010	1	2350	1	2.7083389757061993E-4	loop DNA binding
GO:0000394	7010	5	2350	2	0.0	RNA splicing, via endonucleolytic cleavage and ligation
GO:0070287	7010	1	2350	1	0.0018937539453207195	ferritin receptor activity
GO:0070286	7010	2	2350	1	0.0	axonemal dynein complex assembly
GO:0000398	7010	72	2350	19	0.0	nuclear mRNA splicing, via spliceosome
GO:0000387	7010	9	2350	3	0.0	spliceosomal snRNP assembly
GO:0070279	7010	25	2350	7	0.0	vitamin B6 binding
GO:0070273	7010	4	2350	1	0.0	phosphatidylinositol-4-phosphate binding
GO:0034875	7010	1	2350	1	0.0	caffeine oxidase activity
GO:0052472	7010	3	2350	2	0.0042562588672059734	modulation by host of symbiont transcription
GO:0070330	7010	6	2350	3	1.0208354600738751E-4	aromatase activity
GO:0000445	7010	1	2350	1	0.004602092921026919	THO complex part of transcription export complex
GO:0070328	7010	8	2350	5	0.0	triglyceride homeostasis
GO:0070326	7010	1	2350	1	9.708353559069915E-4	very-low-density lipoprotein particle receptor binding
GO:0000432	7010	1	2350	1	0.0	positive regulation of transcription from RNA polymerase II promoter by glucose
GO:0070327	7010	1	2350	1	0.00244167175348282	thyroid hormone transport
GO:0070325	7010	5	2350	5	0.44374884114341906	lipoprotein particle receptor binding
GO:0000436	7010	1	2350	1	1.4166696180617044E-4	carbon catabolite activation of transcription from RNA polymerase II promoter
GO:0000429	7010	1	2350	1	0.0	carbon catabolite regulation of transcription from RNA polymerase II promoter
GO:0000428	7010	7	2350	2	0.0	DNA-directed RNA polymerase complex
GO:0000430	7010	1	2350	1	0.0010812522526088596	regulation of transcription from RNA polymerase II promoter by glucose
GO:0070309	7010	1	2350	1	0.0	lens fiber cell morphogenesis
GO:0070307	7010	3	2350	1	0.0	lens fiber cell development
GO:0000421	7010	4	2350	1	0.0	autophagic vacuole membrane
GO:0070306	7010	5	2350	2	0.0	lens fiber cell differentiation
GO:0070304	7010	11	2350	5	6.916681076418909E-4	positive regulation of stress-activated protein kinase signaling cascade
GO:0070365	7010	4	2350	3	0.007231265065135552	hepatocyte differentiation
GO:0070366	7010	3	2350	2	5.041677170160771E-4	regulation of hepatocyte differentiation
GO:0070367	7010	1	2350	1	0.00951251981774962	negative regulation of hepatocyte differentiation
GO:0070352	7010	1	2350	1	7.916683159756583E-4	positive regulation of white fat cell proliferation
GO:0000470	7010	1	2350	1	0.012050025104218967	maturation of LSU-rRNA
GO:0000466	7010	1	2350	1	0.016531284440175917	maturation of 5.8S rRNA from tricistronic rRNA transcript (SSU-rRNA, 5.8S rRNA, LSU-rRNA)
GO:0070358	7010	1	2350	1	0.007039597999162498	actin polymerization-dependent cell motility
GO:0000463	7010	1	2350	1	0.00761043252173442	maturation of LSU-rRNA from tricistronic rRNA transcript (SSU-rRNA, 5.8S rRNA, LSU-rRNA)
GO:0070344	7010	1	2350	1	1.8750039062581382E-4	regulation of fat cell proliferation
GO:0070346	7010	1	2350	1	7.708349392394568E-4	positive regulation of fat cell proliferation
GO:0000460	7010	3	2350	1	0.0	maturation of 5.8S rRNA
GO:0070350	7010	1	2350	1	3.979174956614493E-4	regulation of white fat cell proliferation
GO:0070339	7010	2	2350	2	0.0	response to bacterial lipopeptide
GO:0070341	7010	1	2350	1	5.770845355927825E-4	fat cell proliferation
GO:0070343	7010	1	2350	1	0.0	white fat cell proliferation
GO:0000506	7010	1	2350	1	0.011654190946231139	glycosylphosphatidylinositol-N-acetylglucosaminyltransferase (GPI-GnT) complex
GO:0070384	7010	1	2350	1	2.8958393663320133E-4	Harderian gland development
GO:0000502	7010	17	2350	7	0.0	proteasome complex
GO:0070391	7010	3	2350	3	0.0019750041145919052	response to lipoteichoic acid
GO:0070382	7010	3	2350	2	0.0	exocytic vesicle
GO:0070371	7010	21	2350	9	0.0	ERK1 and ERK2 cascade
GO:0070369	7010	2	2350	2	0.0	beta-catenin-TCF7L2 complex
GO:0070368	7010	2	2350	1	0.0	positive regulation of hepatocyte differentiation
GO:0070374	7010	17	2350	8	0.0	positive regulation of ERK1 and ERK2 cascade
GO:0070373	7010	3	2350	2	0.0011166689930604023	negative regulation of ERK1 and ERK2 cascade
GO:0070372	7010	19	2350	9	0.0	regulation of ERK1 and ERK2 cascade
GO:0035751	7010	1	2350	1	0.006297929787353724	regulation of lysosomal lumen pH
GO:0018149	7010	8	2350	5	0.0	peptide cross-linking
GO:0035773	7010	1	2350	1	9.812520442750922E-4	insulin secretion involved in cellular response to glucose stimulus
GO:0035770	7010	37	2350	14	0.0	RNA granule
GO:0035725	7010	5	2350	2	0.0	sodium ion transmembrane transport
GO:0018126	7010	2	2350	2	0.1543503215631699	protein hydroxylation
GO:0035722	7010	1	2350	1	0.0	interleukin-12-mediated signaling pathway
GO:0018130	7010	105	2350	26	0.0	heterocycle biosynthetic process
GO:0035821	7010	8	2350	4	0.0	modification of morphology or physiology of other organism
GO:0035825	7010	9	2350	4	0.0	reciprocal DNA recombination
GO:0070001	7010	11	2350	3	0.0	aspartic-type peptidase activity
GO:0070003	7010	6	2350	4	0.15606699180623293	threonine-type peptidase activity
GO:0018106	7010	2	2350	1	5.416677951412399E-4	peptidyl-histidine phosphorylation
GO:0070013	7010	853	2350	299	0.0	intracellular organelle lumen
GO:0018105	7010	28	2350	9	0.0	peptidyl-serine phosphorylation
GO:0070008	7010	3	2350	3	0.7458953039485499	serine-type exopeptidase activity
GO:0018108	7010	36	2350	17	0.0	peptidyl-tyrosine phosphorylation
GO:0070011	7010	218	2350	83	0.0	peptidase activity, acting on L-amino acid peptides
GO:0000578	7010	12	2350	7	2.7916724826510057E-4	embryonic axis specification
GO:0035803	7010	2	2350	1	0.002697922287338099	egg coat formation
GO:0018076	7010	2	2350	1	0.0034833405902928963	N-terminal peptidyl-lysine acetylation
GO:0070059	7010	3	2350	2	0.0	apoptosis in response to endoplasmic reticulum stress
GO:0018026	7010	5	2350	1	0.0	peptidyl-lysine monomethylation
GO:0070061	7010	4	2350	2	0.0	fructose binding
GO:0018027	7010	5	2350	1	0.0	peptidyl-lysine dimethylation
GO:0070060	7010	1	2350	1	0.011625024218800456	'de novo' actin filament nucleation
GO:0018024	7010	23	2350	7	0.0	histone-lysine N-methyltransferase activity
GO:0070063	7010	5	2350	3	0.011864608051266774	RNA polymerase binding
GO:0070062	7010	3	2350	1	0.0	extracellular vesicular exosome
GO:0018022	7010	7	2350	1	0.0	peptidyl-lysine methylation
GO:0070051	7010	1	2350	1	0.0018687538932372777	fibrinogen binding
GO:0070050	7010	1	2350	1	0.012204192092066858	neuron homeostasis
GO:0070053	7010	2	2350	1	0.0	thrombospondin receptor activity
GO:0035617	7010	2	2350	2	0.0214500446875931	stress granule disassembly
GO:0070052	7010	1	2350	1	0.0013708361892420609	collagen V binding
GO:0070072	7010	2	2350	2	0.08251058856372617	vacuolar proton-transporting V-type ATPase complex assembly
GO:0035644	7010	1	2350	1	0.0025229219227540056	phosphoanandamide dephosphorylation
GO:0070075	7010	2	2350	1	0.0	tear secretion
GO:0070076	7010	5	2350	3	0.0011708357725745261	histone lysine demethylation
GO:0070064	7010	3	2350	1	0.0	proline-rich region binding
GO:0035637	7010	200	2350	55	0.0	multicellular organismal signaling
GO:0035639	7010	728	2350	243	0.0	purine ribonucleoside triphosphate binding
GO:0035638	7010	2	2350	1	0.0	signal maturation
GO:0070070	7010	2	2350	2	0.05389177894120613	proton-transporting V-type ATPase complex assembly
GO:0070071	7010	3	2350	2	0.018927122764839092	proton-transporting two-sector ATPase complex assembly
GO:0035634	7010	3	2350	2	2.666672222233796E-4	response to stilbenoid
GO:0035591	7010	21	2350	8	0.0	signaling adaptor activity
GO:0035588	7010	2	2350	1	0.0	G-protein coupled purinergic receptor signaling pathway
GO:0070016	7010	2	2350	2	0.0	armadillo repeat domain binding
GO:0035586	7010	8	2350	2	0.0	purinergic receptor activity
GO:0035587	7010	3	2350	1	0.0	purinergic receptor signaling pathway
GO:0035610	7010	1	2350	1	0.0019312540234458823	protein side chain deglutamylation
GO:0035609	7010	1	2350	1	0.003164589926229013	C-terminal protein deglutamylation
GO:0035608	7010	2	2350	1	0.0	protein deglutamylation
GO:0070035	7010	44	2350	17	0.0	purine NTP-dependent helicase activity
GO:0035601	7010	18	2350	7	0.0	protein deacylation
GO:0070125	7010	1	2350	1	0.01019377123702341	mitochondrial translational elongation
GO:0070120	7010	3	2350	2	0.0	ciliary neurotrophic factor-mediated signaling pathway
GO:0070123	7010	1	2350	1	0.005454178029537561	transforming growth factor beta receptor activity, type III
GO:0000737	7010	8	2350	3	0.0	DNA catabolic process, endonucleolytic
GO:0035710	7010	8	2350	5	0.0	CD4-positive, alpha-beta T cell activation
GO:0070095	7010	2	2350	1	0.0	fructose-6-phosphate binding
GO:0070094	7010	1	2350	1	1.750003645840929E-4	positive regulation of glucagon secretion
GO:0070092	7010	1	2350	1	9.020852126775264E-4	regulation of glucagon secretion
GO:0070091	7010	2	2350	2	0.0	glucagon secretion
GO:0035662	7010	1	2350	1	0.0	Toll-like receptor 4 binding
GO:0035663	7010	1	2350	1	0.007985433302986048	Toll-like receptor 2 binding
GO:0000718	7010	6	2350	3	0.0013979195789991228	nucleotide-excision repair, DNA damage removal
GO:0070087	7010	3	2350	3	0.04563759507832308	chromo shadow domain binding
GO:0070085	7010	70	2350	18	0.0	glycosylation
GO:0000710	7010	3	2350	2	5.125010677105577E-4	meiotic mismatch repair
GO:0070110	7010	1	2350	1	0.0	ciliary neurotrophic factor receptor complex
GO:0000731	7010	3	2350	1	0.0	DNA synthesis involved in DNA repair
GO:0070106	7010	1	2350	1	0.0	interleukin-27-mediated signaling pathway
GO:0070104	7010	1	2350	1	4.5416761284919343E-4	negative regulation of interleukin-6-mediated signaling pathway
GO:0070102	7010	4	2350	3	0.0	interleukin-6-mediated signaling pathway
GO:0070103	7010	1	2350	1	0.0	regulation of interleukin-6-mediated signaling pathway
GO:0000722	7010	3	2350	1	0.0	telomere maintenance via recombination
GO:0035665	7010	1	2350	1	0.0	TIRAP-dependent toll-like receptor 4 signaling pathway
GO:0000723	7010	20	2350	8	0.0	telomere maintenance
GO:0035664	7010	1	2350	1	0.0013500028125058594	TIRAP-dependent toll-like receptor signaling pathway
GO:0000724	7010	9	2350	3	0.0	double-strand break repair via homologous recombination
GO:0000725	7010	9	2350	3	0.0	recombinational repair
GO:0000726	7010	4	2350	2	7.708349392394568E-4	non-recombinational repair
GO:0000822	7010	1	2350	1	0.0	inositol hexakisphosphate binding
GO:0000819	7010	15	2350	4	0.0	sister chromatid segregation
GO:0035519	7010	2	2350	1	6.625013802112088E-4	protein K29-linked ubiquitination
GO:0000828	7010	2	2350	1	0.0027479223915049824	inositol hexakisphosphate kinase activity
GO:0000831	7010	1	2350	1	0.00502709380644543	inositol hexakisphosphate 6-kinase activity
GO:0035517	7010	1	2350	1	0.015727116098158536	PR-DUB complex
GO:0000826	7010	2	2350	1	0.0	inositol pyrophosphate synthase activity
GO:0000805	7010	3	2350	1	3.2916735243198426E-4	X chromosome
GO:0018401	7010	1	2350	1	0.01398336246533847	peptidyl-proline hydroxylation to 4-hydroxy-L-proline
GO:0000800	7010	2	2350	1	0.0	lateral element
GO:0000801	7010	2	2350	1	0.0	central element
GO:0000803	7010	9	2350	3	0.0	sex chromosome
GO:0000808	7010	2	2350	1	7.270848480934335E-4	origin recognition complex
GO:0018410	7010	11	2350	5	0.0	C-terminal protein amino acid modification
GO:0000791	7010	4	2350	2	2.0833376736201533E-5	euchromatin
GO:0000790	7010	48	2350	18	0.0	nuclear chromatin
GO:0000786	7010	14	2350	6	0.0	nucleosome
GO:0000785	7010	80	2350	34	0.0	chromatin
GO:0000784	7010	11	2350	4	0.0	nuclear chromosome, telomeric region
GO:0018394	7010	34	2350	14	0.0	peptidyl-lysine acetylation
GO:0000795	7010	6	2350	3	0.0	synaptonemal complex
GO:0000794	7010	21	2350	10	0.0	condensed nuclear chromosome
GO:0000793	7010	59	2350	28	0.0	condensed chromosome
GO:0000792	7010	23	2350	9	0.0	heterochromatin
GO:0018393	7010	34	2350	14	0.0	internal peptidyl-lysine acetylation
GO:0000775	7010	57	2350	25	0.0	chromosome, centromeric region
GO:0000768	7010	3	2350	1	0.0	syncytium formation by plasma membrane fusion
GO:0035459	7010	1	2350	1	0.020306292304775635	cargo loading into vesicle
GO:0000782	7010	4	2350	1	0.0	telomere cap complex
GO:0000783	7010	4	2350	1	0.0	nuclear telomere cap complex
GO:0000780	7010	7	2350	2	0.0	condensed nuclear chromosome, centromeric region
GO:0000781	7010	18	2350	7	0.0	chromosome, telomeric region
GO:0000779	7010	38	2350	16	0.0	condensed chromosome, centromeric region
GO:0000776	7010	40	2350	19	0.0	kinetochore
GO:0000777	7010	33	2350	15	0.0	condensed chromosome kinetochore
GO:0035574	7010	2	2350	1	0.0	histone H4-K20 demethylation
GO:0035575	7010	2	2350	1	4.812510026062554E-4	histone demethylase activity (H4-K20 specific)
GO:0035582	7010	1	2350	1	8.604184592051233E-4	negative regulation of BMP signaling pathway by extracellular sequestering of BMP
GO:0035583	7010	1	2350	1	0.00448334267363057	negative regulation of transforming growth factor beta receptor signaling pathway by extracellular sequestering of TGFbeta
GO:0035581	7010	1	2350	1	5.145844053841778E-4	extracellular sequestering of receptor ligand
GO:0018343	7010	3	2350	1	0.0	protein farnesylation
GO:0018342	7010	6	2350	3	7.916683159756583E-5	protein prenylation
GO:0035556	7010	619	2350	224	0.0	intracellular signal transduction
GO:0018344	7010	3	2350	2	0.0011770857855953867	protein geranylgeranylation
GO:0035567	7010	16	2350	5	0.0	non-canonical Wnt receptor signaling pathway
GO:0000832	7010	2	2350	1	6.479180164958676E-4	inositol hexakisphosphate 5-kinase activity
GO:0035524	7010	1	2350	1	0.017883370590355396	proline transmembrane transport
GO:0000956	7010	33	2350	5	0.0	nuclear-transcribed mRNA catabolic process
GO:0018298	7010	4	2350	1	0.0	protein-chromophore linkage
GO:0035384	7010	6	2350	2	0.0	thioester biosynthetic process
GO:0035383	7010	14	2350	5	0.0	thioester metabolic process
GO:0035382	7010	3	2350	3	0.0	sterol transmembrane transport
GO:0035376	7010	3	2350	3	4.500009375019531E-4	sterol import
GO:0000940	7010	3	2350	1	0.0	condensed chromosome outer kinetochore
GO:0000932	7010	27	2350	9	0.0	cytoplasmic mRNA processing body
GO:0018279	7010	30	2350	7	0.0	protein N-linked glycosylation via asparagine
GO:0000930	7010	4	2350	1	0.0	gamma-tubulin complex
GO:0000922	7010	25	2350	12	0.0	spindle pole
GO:0000920	7010	2	2350	1	8.95835199656666E-4	cytokinetic cell separation
GO:0000921	7010	1	2350	1	0.013295861033043819	septin ring assembly
GO:0000917	7010	1	2350	1	0.005618761705753554	barrier septum formation
GO:0000915	7010	1	2350	1	0.00870001812503776	cytokinesis, actomyosin contractile ring assembly
GO:0000912	7010	1	2350	1	0.006758347413223778	assembly of actomyosin apparatus involved in cell cycle cytokinesis
GO:0000910	7010	28	2350	13	0.0	cytokinesis
GO:0035336	7010	5	2350	2	0.0	long-chain fatty-acyl-CoA metabolic process
GO:0035337	7010	6	2350	2	0.0	fatty-acyl-CoA metabolic process
GO:0035338	7010	5	2350	2	0.0	long-chain fatty-acyl-CoA biosynthetic process
GO:0000904	7010	232	2350	81	0.0	cell morphogenesis involved in differentiation
GO:0000902	7010	304	2350	112	0.0	cell morphogenesis
GO:0000900	7010	1	2350	1	0.004900010208354601	translation repressor activity, nucleic acid binding
GO:0035335	7010	23	2350	8	0.0	peptidyl-tyrosine dephosphorylation
GO:0018242	7010	2	2350	2	0.1247315098573122	protein O-linked glycosylation via serine
GO:0018243	7010	2	2350	2	0.1319565249094269	protein O-linked glycosylation via threonine
GO:0035329	7010	9	2350	5	0.009227102556463659	hippo signaling cascade
GO:0035330	7010	2	2350	1	0.0033083402257088035	regulation of hippo signaling cascade
GO:0001012	7010	10	2350	2	0.0	RNA polymerase II regulatory region DNA binding
GO:0035444	7010	1	2350	1	3.7708411892524777E-4	nickel ion transmembrane transport
GO:0035434	7010	2	2350	1	0.0	copper ion transmembrane transport
GO:0000993	7010	2	2350	1	5.854178862872631E-4	RNA polymerase II core binding
GO:0018208	7010	9	2350	4	0.0	peptidyl-proline modification
GO:0018209	7010	33	2350	12	0.0	peptidyl-serine modification
GO:0018210	7010	13	2350	2	0.0	peptidyl-threonine modification
GO:0018212	7010	36	2350	17	0.0	peptidyl-tyrosine modification
GO:0018202	7010	5	2350	1	0.0	peptidyl-histidine modification
GO:0000987	7010	4	2350	1	0.0	core promoter proximal region sequence-specific DNA binding
GO:0018200	7010	5	2350	1	0.0	peptidyl-glutamic acid modification
GO:0000988	7010	153	2350	62	0.0	protein binding transcription factor activity
GO:0018205	7010	44	2350	16	0.0	peptidyl-lysine modification
GO:0000989	7010	153	2350	62	0.0	transcription factor binding transcription factor activity
GO:0000978	7010	4	2350	1	0.0	RNA polymerase II core promoter proximal region sequence-specific DNA binding
GO:0000979	7010	3	2350	1	0.0	RNA polymerase II core promoter sequence-specific DNA binding
GO:0018193	7010	173	2350	56	0.0	peptidyl-amino acid modification
GO:0000976	7010	10	2350	2	0.0	transcription regulatory region sequence-specific DNA binding
GO:0035411	7010	3	2350	2	0.0	catenin import into nucleus
GO:0000977	7010	10	2350	2	0.0	RNA polymerase II regulatory region sequence-specific DNA binding
GO:0000982	7010	6	2350	3	0.0	RNA polymerase II core promoter proximal region sequence-specific DNA binding transcription factor activity
GO:0035412	7010	3	2350	2	0.0	regulation of catenin import into nucleus
GO:0018197	7010	1	2350	1	0.01591669982645797	peptidyl-aspartic acid modification
GO:0018196	7010	30	2350	7	0.0	peptidyl-asparagine modification
GO:0000981	7010	44	2350	18	0.0	sequence-specific DNA binding RNA polymerase II transcription factor activity
GO:0035414	7010	2	2350	2	0.0013291694357696578	negative regulation of catenin import into nucleus
GO:0000975	7010	22	2350	7	0.0	regulatory region DNA binding
GO:0016525	7010	13	2350	8	0.0	negative regulation of angiogenesis
GO:0001101	7010	21	2350	10	0.0	response to acid
GO:0071496	7010	50	2350	18	0.0	cellular response to external stimulus
GO:0016520	7010	2	2350	2	0.05249802603755425	growth hormone-releasing hormone receptor activity
GO:0071503	7010	3	2350	1	0.0	response to heparin
GO:0001098	7010	3	2350	1	0.0	basal transcription machinery binding
GO:0051464	7010	1	2350	1	0.0	positive regulation of cortisol secretion
GO:0001099	7010	3	2350	1	0.0	basal RNA polymerase II transcription machinery binding
GO:0016517	7010	1	2350	1	0.0	interleukin-12 receptor activity
GO:0051462	7010	1	2350	1	0.0031458398871664316	regulation of cortisol secretion
GO:0051461	7010	4	2350	2	0.0	positive regulation of corticotropin secretion
GO:0051458	7010	4	2350	2	0.0	corticotropin secretion
GO:0071495	7010	130	2350	47	0.0	cellular response to endogenous stimulus
GO:0051459	7010	4	2350	2	0.0	regulation of corticotropin secretion
GO:0051457	7010	4	2350	2	0.0	maintenance of protein location in nucleus
GO:0016540	7010	1	2350	1	7.583349131977358E-4	protein autoprocessing
GO:0071514	7010	3	2350	3	0.14764197425411302	genetic imprinting
GO:0051481	7010	2	2350	1	0.0	reduction of cytosolic calcium ion concentration
GO:0016538	7010	8	2350	2	0.0	cyclin-dependent protein kinase regulator activity
GO:0051480	7010	32	2350	8	0.0	cytosolic calcium ion homeostasis
GO:0071504	7010	2	2350	1	0.0	cellular response to heparin
GO:0016528	7010	20	2350	3	0.0	sarcoplasm
GO:0001104	7010	10	2350	6	1.562503255215115E-4	RNA polymerase II transcription cofactor activity
GO:0016529	7010	19	2350	3	0.0	sarcoplasmic reticulum
GO:0016558	7010	3	2350	3	0.14770030770897438	protein import into peroxisome matrix
GO:0051496	7010	6	2350	2	0.0	positive regulation of stress fiber assembly
GO:0051497	7010	3	2350	1	0.0	negative regulation of stress fiber assembly
GO:0051492	7010	10	2350	3	0.0	regulation of stress fiber assembly
GO:0051493	7010	76	2350	25	0.0	regulation of cytoskeleton organization
GO:0051494	7010	34	2350	15	0.0	negative regulation of cytoskeleton organization
GO:0051495	7010	30	2350	8	0.0	positive regulation of cytoskeleton organization
GO:0051488	7010	2	2350	2	0.12971068689726437	activation of anaphase-promoting complex activity
GO:0051489	7010	4	2350	1	0.0	regulation of filopodium assembly
GO:0071526	7010	1	2350	1	0.003629174227446307	semaphorin-plexin signaling pathway
GO:0071545	7010	4	2350	1	0.0	inositol phosphate catabolic process
GO:0016574	7010	8	2350	2	0.0	histone ubiquitination
GO:0016575	7010	15	2350	6	0.0	histone deacetylation
GO:0016572	7010	5	2350	3	0.002960422834214238	histone phosphorylation
GO:0071546	7010	1	2350	1	5.750011979191623E-4	pi-body
GO:0016573	7010	34	2350	14	0.0	histone acetylation
GO:0071549	7010	1	2350	1	0.0	cellular response to dexamethasone stimulus
GO:0016570	7010	93	2350	35	0.0	histone modification
GO:0071548	7010	1	2350	1	0.0	response to dexamethasone stimulus
GO:0016571	7010	24	2350	8	0.0	histone methylation
GO:0016568	7010	166	2350	63	0.0	chromatin modification
GO:0016569	7010	96	2350	37	0.0	covalent chromatin modification
GO:0016567	7010	150	2350	60	0.0	protein ubiquitination
GO:0071539	7010	2	2350	1	0.0	protein localization to centrosome
GO:0016560	7010	1	2350	1	0.007968766601597087	protein import into peroxisome matrix, docking
GO:0016585	7010	47	2350	15	0.0	chromatin remodeling complex
GO:0071436	7010	2	2350	1	0.0019166706597305411	sodium ion export
GO:0016589	7010	2	2350	2	0.0023020881293502695	NURF complex
GO:0016591	7010	19	2350	5	0.0	DNA-directed RNA polymerase II, holoenzyme
GO:0016577	7010	5	2350	3	0.0	histone demethylation
GO:0016579	7010	29	2350	9	0.0	protein deubiquitination
GO:0016578	7010	10	2350	2	0.0	histone deubiquitination
GO:0016581	7010	6	2350	2	0.0	NuRD complex
GO:0016580	7010	6	2350	2	0.0	Sin3 complex
GO:0051547	7010	2	2350	2	0.01646670097229369	regulation of keratinocyte migration
GO:0051546	7010	4	2350	2	0.002145837803828758	keratinocyte migration
GO:0016601	7010	12	2350	3	0.0	Rac protein signal transduction
GO:0051545	7010	1	2350	1	0.011045856345534052	negative regulation of elastin biosynthetic process
GO:0071453	7010	8	2350	5	0.0	cellular response to oxygen levels
GO:0016602	7010	3	2350	2	0.005256260950543647	CCAAT-binding factor complex
GO:0071451	7010	2	2350	2	0.004708343142381547	cellular response to superoxide
GO:0016604	7010	101	2350	43	0.0	nuclear body
GO:0071450	7010	2	2350	2	0.004233342152796152	cellular response to oxygen radical
GO:0016605	7010	23	2350	14	0.17405244594259572	PML body
GO:0051549	7010	2	2350	2	0.006356263242215088	positive regulation of keratinocyte migration
GO:0016607	7010	53	2350	21	0.0	nuclear speck
GO:0071447	7010	1	2350	1	0.0	cellular response to hydroperoxide
GO:0016592	7010	17	2350	6	0.0	mediator complex
GO:0051539	7010	6	2350	2	0.0	4 iron, 4 sulfur cluster binding
GO:0051537	7010	10	2350	1	0.0	2 iron, 2 sulfur cluster binding
GO:0016594	7010	5	2350	2	0.0	glycine binding
GO:0071445	7010	23	2350	7	0.0	cellular response to protein stimulus
GO:0051536	7010	18	2350	3	0.0	iron-sulfur cluster binding
GO:0051543	7010	1	2350	1	0.004535426115471074	regulation of elastin biosynthetic process
GO:0051542	7010	1	2350	1	0.012806276679743083	elastin biosynthetic process
GO:0016597	7010	23	2350	8	0.0	amino acid binding
GO:0051541	7010	2	2350	1	2.229171310773564E-4	elastin metabolic process
GO:0001047	7010	3	2350	1	0.0	core promoter binding
GO:0001046	7010	3	2350	1	0.0	core promoter sequence-specific DNA binding
GO:0051540	7010	18	2350	3	0.0	metal cluster binding
GO:0051560	7010	1	2350	1	6.916681076418909E-4	mitochondrial calcium ion homeostasis
GO:0051561	7010	1	2350	1	0.0032125066927222766	elevation of mitochondrial calcium ion concentration
GO:0001067	7010	22	2350	7	0.0	regulatory region nucleic acid binding
GO:0016616	7010	30	2350	10	0.0	oxidoreductase activity, acting on the CH-OH group of donors, NAD or NADP as acceptor
GO:0001071	7010	374	2350	156	0.0	nucleic acid binding transcription factor activity
GO:0071466	7010	35	2350	15	0.0	cellular response to xenobiotic stimulus
GO:0051567	7010	3	2350	2	0.0031458398871664316	histone H3-K9 methylation
GO:0016620	7010	6	2350	2	0.0	oxidoreductase activity, acting on the aldehyde or oxo group of donors, NAD or NADP as acceptor
GO:0051552	7010	1	2350	1	9.500019791707899E-4	flavone metabolic process
GO:0016608	7010	1	2350	1	0.0	growth hormone-releasing hormone activity
GO:0071456	7010	8	2350	5	0.0	cellular response to hypoxia
GO:0016614	7010	36	2350	11	0.0	oxidoreductase activity, acting on CH-OH group of donors
GO:0051577	7010	2	2350	1	2.9375061198044165E-4	MyoD binding
GO:0016634	7010	3	2350	1	0.0	oxidoreductase activity, acting on the CH-CH group of donors, oxygen as acceptor
GO:0016638	7010	6	2350	1	0.0	oxidoreductase activity, acting on the CH-NH2 group of donors
GO:0071481	7010	3	2350	2	0.0024604217925454012	cellular response to X-ray
GO:0016639	7010	1	2350	1	0.0068645976345784055	oxidoreductase activity, acting on the CH-NH2 group of donors, NAD or NADP as acceptor
GO:0071480	7010	4	2350	1	0.0020770876605992927	cellular response to gamma radiation
GO:0071482	7010	7	2350	3	0.0	cellular response to light stimulus
GO:0051569	7010	1	2350	1	0.0	regulation of histone H3-K4 methylation
GO:0016627	7010	19	2350	9	0.0	oxidoreductase activity, acting on the CH-CH group of donors
GO:0051568	7010	6	2350	2	0.0	histone H3-K4 methylation
GO:0071479	7010	9	2350	3	0.0	cellular response to ionizing radiation
GO:0071478	7010	14	2350	5	0.0	cellular response to radiation
GO:0051572	7010	1	2350	1	6.125012760443251E-4	negative regulation of histone H3-K4 methylation
GO:0001077	7010	6	2350	3	0.0	RNA polymerase II core promoter proximal region sequence-specific DNA binding transcription factor activity involved in positive regulation of transcription
GO:0016628	7010	8	2350	5	0.0034458405121677335	oxidoreductase activity, acting on the CH-CH group of donors, NAD or NADP as acceptor
GO:0051575	7010	1	2350	1	0.0076500159375332034	5'-deoxyribose-5-phosphate lyase activity
GO:0001076	7010	11	2350	6	0.0	RNA polymerase II transcription factor binding transcription factor activity
GO:0051591	7010	11	2350	4	0.0	response to cAMP
GO:0071617	7010	1	2350	1	0.0	lysophospholipid acyltransferase activity
GO:0051589	7010	3	2350	2	9.583353298652706E-4	negative regulation of neurotransmitter transport
GO:0051588	7010	9	2350	3	0.0	regulation of neurotransmitter transport
GO:0071616	7010	6	2350	2	0.0	acyl-CoA biosynthetic process
GO:0071622	7010	2	2350	1	0.0	regulation of granulocyte chemotaxis
GO:0071621	7010	2	2350	1	0.0	granulocyte chemotaxis
GO:0051598	7010	1	2350	1	0.008802101671045148	meiotic recombination checkpoint
GO:0051597	7010	5	2350	1	0.0	response to methylmercury
GO:0051593	7010	3	2350	2	0.010489605186677473	response to folic acid
GO:0051592	7010	17	2350	8	0.0	response to calcium ion
GO:0051606	7010	33	2350	16	0.0	detection of stimulus
GO:0071634	7010	6	2350	3	0.0	regulation of transforming growth factor-beta production
GO:0016405	7010	4	2350	2	0.0	CoA-ligase activity
GO:0051607	7010	31	2350	12	0.0	defense response to virus
GO:0016404	7010	1	2350	1	0.008852101775212031	15-hydroxyprostaglandin dehydrogenase (NAD+) activity
GO:0051604	7010	39	2350	13	0.0	protein maturation
GO:0016407	7010	24	2350	6	0.0	acetyltransferase activity
GO:0051605	7010	24	2350	9	0.0	protein maturation by peptide bond cleavage
GO:0051602	7010	4	2350	1	0.0	response to electrical stimulus
GO:0051603	7010	171	2350	64	0.0	proteolysis involved in cellular protein catabolic process
GO:0016403	7010	1	2350	1	0.0	dimethylargininase activity
GO:0071636	7010	3	2350	2	0.005372927860266376	positive regulation of transforming growth factor-beta production
GO:0016409	7010	8	2350	1	0.0	palmitoyltransferase activity
GO:0051610	7010	2	2350	1	0.0	serotonin uptake
GO:0016411	7010	10	2350	3	0.0	acylglycerol O-acyltransferase activity
GO:0016410	7010	28	2350	9	0.0	N-acyltransferase activity
GO:0016421	7010	2	2350	2	0.1002627088806435	CoA carboxylase activity
GO:0051636	7010	2	2350	2	0.004264592217900454	Gram-negative bacterial cell surface binding
GO:0071664	7010	2	2350	2	0.0	catenin-TCF7L2 complex
GO:0051637	7010	1	2350	1	0.0	Gram-positive bacterial cell surface binding
GO:0051635	7010	3	2350	3	3.4583405382094547E-4	bacterial cell surface binding
GO:0016447	7010	14	2350	7	0.0	somatic recombination of immunoglobulin gene segments
GO:0051645	7010	1	2350	1	0.002960422834214238	Golgi localization
GO:0016446	7010	1	2350	1	0.0	somatic hypermutation of immunoglobulin genes
GO:0051646	7010	8	2350	3	0.0	mitochondrion localization
GO:0016445	7010	14	2350	7	0.0	somatic diversification of immunoglobulins
GO:0071674	7010	3	2350	2	0.0	mononuclear cell migration
GO:0016444	7010	17	2350	9	0.0	somatic cell DNA recombination
GO:0051647	7010	6	2350	3	1.6666701388961226E-4	nucleus localization
GO:0071675	7010	2	2350	1	0.0	regulation of mononuclear cell migration
GO:0051640	7010	51	2350	18	0.0	organelle localization
GO:0051641	7010	568	2350	188	0.0	cellular localization
GO:0016442	7010	5	2350	3	0.0	RNA-induced silencing complex
GO:0016441	7010	14	2350	4	0.0	posttranscriptional gene silencing
GO:0051642	7010	6	2350	4	0.11157314911072731	centrosome localization
GO:0051643	7010	1	2350	1	0.001520836501742712	endoplasmic reticulum localization
GO:0051651	7010	31	2350	15	0.0	maintenance of location in cell
GO:0071559	7010	7	2350	4	0.0	response to transforming growth factor beta stimulus
GO:0071558	7010	2	2350	1	0.0	histone demethylase activity (H3-K27 specific)
GO:0051650	7010	17	2350	4	0.0	establishment of vesicle localization
GO:0071557	7010	2	2350	1	0.0	histone H3-K27 demethylation
GO:0051649	7010	508	2350	164	0.0	establishment of localization in cell
GO:0051648	7010	23	2350	6	0.0	vesicle localization
GO:0071554	7010	10	2350	2	0.0	cell wall organization or biogenesis
GO:0051654	7010	4	2350	2	0.0	establishment of mitochondrion localization
GO:0051653	7010	2	2350	1	4.5625095052281357E-4	spindle localization
GO:0001159	7010	4	2350	1	0.0	core promoter proximal region DNA binding
GO:0051659	7010	1	2350	1	2.0833376736201535E-4	maintenance of mitochondrion location
GO:0071567	7010	1	2350	1	0.006687513932320692	UFM1 hydrolase activity
GO:0016458	7010	34	2350	11	0.0	gene silencing
GO:0051657	7010	3	2350	3	0.43940508209392104	maintenance of organelle location
GO:0051656	7010	31	2350	8	0.0	establishment of organelle localization
GO:0016459	7010	20	2350	7	0.0	myosin complex
GO:0016460	7010	4	2350	1	0.0	myosin II complex
GO:0016461	7010	2	2350	1	0.0020666709722311923	unconventional myosin complex
GO:0051661	7010	1	2350	1	0.0035437573828278808	maintenance of centrosome location
GO:0016462	7010	311	2350	117	0.0	pyrophosphatase activity
GO:0071560	7010	6	2350	3	0.0	cellular response to transforming growth factor beta stimulus
GO:0016469	7010	9	2350	2	0.0	proton-transporting two-sector ATPase complex
GO:0071568	7010	1	2350	1	0.012608359600749169	UFM1 conjugating enzyme activity
GO:0051668	7010	4	2350	2	0.0	localization within membrane
GO:0071569	7010	3	2350	2	0.004062508463559299	protein ufmylation
GO:0051674	7010	218	2350	85	0.0	localization of cell
GO:0071582	7010	1	2350	1	0.0031000064583467882	negative regulation of zinc ion transport
GO:0071583	7010	1	2350	1	0.0	negative regulation of zinc ion transmembrane transport
GO:0071580	7010	1	2350	1	0.0	regulation of zinc ion transmembrane transport
GO:0071581	7010	1	2350	1	0.0027250056770951607	regulation of zinc ion import
GO:0016477	7010	197	2350	76	0.0	cell migration
GO:0071578	7010	1	2350	1	0.0	zinc ion import
GO:0016476	7010	1	2350	1	0.0	regulation of embryonic cell shape
GO:0071579	7010	1	2350	1	0.0	regulation of zinc ion transport
GO:0071577	7010	8	2350	6	0.07766891181023294	zinc ion transmembrane transport
GO:0016480	7010	1	2350	1	0.014425030052145942	negative regulation of transcription from RNA polymerase III promoter
GO:0016486	7010	6	2350	4	0.022193796237075493	peptide hormone processing
GO:0071585	7010	1	2350	1	0.0	detoxification of cadmium ion
GO:0051685	7010	1	2350	1	0.004829176727451516	maintenance of ER location
GO:0071584	7010	1	2350	1	0.0026145887803932927	negative regulation of zinc ion import
GO:0016485	7010	34	2350	10	0.0	protein processing
GO:0016491	7010	243	2350	75	0.0	oxidoreductase activity
GO:0071599	7010	3	2350	2	0.0	otic vesicle development
GO:0051693	7010	12	2350	4	0.0	actin filament capping
GO:0071604	7010	6	2350	3	0.0	transforming growth factor-beta production
GO:0016503	7010	1	2350	1	0.006579180373292444	pheromone receptor activity
GO:0071600	7010	3	2350	2	0.0	otic vesicle morphogenesis
GO:0051701	7010	17	2350	7	0.0	interaction with host
GO:0016502	7010	7	2350	2	0.0	nucleotide receptor activity
GO:0051702	7010	6	2350	4	0.003489590603313757	interaction with symbiont
GO:0016500	7010	4	2350	1	0.0	protein-hormone receptor activity
GO:0051704	7010	274	2350	113	0.0	multi-organism process
GO:0051705	7010	12	2350	4	0.0	behavioral interaction between organisms
GO:0016505	7010	8	2350	3	0.0	apoptotic protease activator activity
GO:0016504	7010	10	2350	3	0.0	peptidase activator activity
GO:0051707	7010	131	2350	55	0.0	response to other organism
GO:0051708	7010	2	2350	1	0.0	intracellular protein transport in other organism involved in symbiotic interaction
GO:0016798	7010	33	2350	14	0.0	hydrolase activity, acting on glycosyl bonds
GO:0016799	7010	6	2350	2	0.0	hydrolase activity, hydrolyzing N-glycosyl compounds
GO:0051231	7010	1	2350	1	0.022314629822145462	spindle elongation
GO:0016796	7010	8	2350	2	0.0	exonuclease activity, active with either ribo- or deoxyribonucleic acids and producing 5'-phosphomonoesters
GO:0051225	7010	5	2350	2	0.0	spindle assembly
GO:0051224	7010	21	2350	14	0.0	negative regulation of protein transport
GO:0071260	7010	14	2350	5	0.0	cellular response to mechanical stimulus
GO:0016790	7010	48	2350	20	0.0	thiolester hydrolase activity
GO:0071248	7010	7	2350	3	0.0	cellular response to metal ion
GO:0016791	7010	97	2350	32	0.0	phosphatase activity
GO:0051220	7010	4	2350	3	0.0	cytoplasmic sequestering of protein
GO:0016788	7010	289	2350	105	0.0	hydrolase activity, acting on ester bonds
GO:0051223	7010	54	2350	28	0.0	regulation of protein transport
GO:0051222	7010	28	2350	12	0.0	positive regulation of protein transport
GO:0016787	7010	903	2350	323	0.0	hydrolase activity
GO:0051216	7010	47	2350	20	0.0	cartilage development
GO:0051219	7010	11	2350	1	0.0	phosphoprotein binding
GO:0016785	7010	1	2350	1	0.014695863949716562	transferase activity, transferring selenium-containing groups
GO:0071241	7010	8	2350	3	0.0	cellular response to inorganic substance
GO:0051213	7010	32	2350	9	0.0	dioxygenase activity
GO:0016782	7010	21	2350	7	0.0	transferase activity, transferring sulfur-containing groups
GO:0016780	7010	10	2350	5	0.0	phosphotransferase activity, for other substituted phosphate groups
GO:0016779	7010	50	2350	17	0.0	nucleotidyltransferase activity
GO:0016776	7010	15	2350	5	0.0	phosphotransferase activity, phosphate group as acceptor
GO:0051204	7010	1	2350	1	2.1666711805649595E-4	protein insertion into mitochondrial membrane
GO:0016775	7010	5	2350	3	0.019770874522655257	phosphotransferase activity, nitrogenous group as acceptor
GO:0051205	7010	2	2350	2	0.07055014697947287	protein insertion into membrane
GO:0016773	7010	274	2350	89	0.0	phosphotransferase activity, alcohol group as acceptor
GO:0016772	7010	358	2350	117	0.0	transferase activity, transferring phosphorus-containing groups
GO:0016769	7010	14	2350	2	0.0	transferase activity, transferring nitrogenous groups
GO:0016829	7010	52	2350	16	0.0	lyase activity
GO:0051262	7010	19	2350	6	0.0	protein tetramerization
GO:0051261	7010	30	2350	12	0.0	protein depolymerization
GO:0016830	7010	15	2350	3	0.0	carbon-carbon lyase activity
GO:0071288	7010	1	2350	1	0.0031770899522707337	cellular response to mercury ion
GO:0016831	7010	8	2350	1	0.0	carboxy-lyase activity
GO:0051260	7010	52	2350	19	0.0	protein homooligomerization
GO:0001401	7010	1	2350	1	0.0026791722482755174	mitochondrial sorting and assembly machinery complex
GO:0051259	7010	86	2350	31	0.0	protein oligomerization
GO:0071295	7010	8	2350	1	0.0	cellular response to vitamin
GO:0051258	7010	40	2350	13	0.0	protein polymerization
GO:0016820	7010	35	2350	14	0.0	hydrolase activity, acting on acid anhydrides, catalyzing transmembrane movement of substances
GO:0051254	7010	279	2350	116	0.0	positive regulation of RNA metabolic process
GO:0016822	7010	2	2350	2	0.13408361267419308	hydrolase activity, acting on acid carbon-carbon bonds
GO:0051253	7010	235	2350	104	0.0	negative regulation of RNA metabolic process
GO:0016823	7010	2	2350	2	0.15120031500065625	hydrolase activity, acting on acid carbon-carbon bonds, in ketonic substances
GO:0071280	7010	1	2350	1	9.125019010456271E-4	cellular response to copper ion
GO:0051252	7010	1211	2350	479	0.0	regulation of RNA metabolic process
GO:0051251	7010	61	2350	19	0.0	positive regulation of lymphocyte activation
GO:0016817	7010	313	2350	117	0.0	hydrolase activity, acting on acid anhydrides
GO:0051250	7010	31	2350	11	0.0	negative regulation of lymphocyte activation
GO:0071285	7010	3	2350	2	0.012518776080783502	cellular response to lithium ion
GO:0051249	7010	84	2350	28	0.0	regulation of lymphocyte activation
GO:0016818	7010	312	2350	117	0.0	hydrolase activity, acting on acid anhydrides, in phosphorus-containing anhydrides
GO:0051248	7010	81	2350	27	0.0	negative regulation of protein metabolic process
GO:0016813	7010	4	2350	2	0.0	hydrolase activity, acting on carbon-nitrogen (but not peptide) bonds, in linear amidines
GO:0051246	7010	369	2350	130	0.0	regulation of protein metabolic process
GO:0051247	7010	138	2350	51	0.0	positive regulation of protein metabolic process
GO:0016814	7010	11	2350	4	0.0	hydrolase activity, acting on carbon-nitrogen (but not peptide) bonds, in cyclic amidines
GO:0051240	7010	115	2350	43	0.0	positive regulation of multicellular organismal process
GO:0016811	7010	21	2350	6	0.0	hydrolase activity, acting on carbon-nitrogen (but not peptide) bonds, in linear amides
GO:0051241	7010	86	2350	33	0.0	negative regulation of multicellular organismal process
GO:0016810	7010	41	2350	12	0.0	hydrolase activity, acting on carbon-nitrogen (but not peptide) bonds
GO:0051238	7010	5	2350	2	0.0	sequestering of metal ion
GO:0071267	7010	2	2350	1	0.0	L-methionine salvage
GO:0051239	7010	463	2350	171	0.0	regulation of multicellular organismal process
GO:0051236	7010	49	2350	15	0.0	establishment of RNA localization
GO:0071265	7010	2	2350	1	0.0	L-methionine biosynthetic process
GO:0051234	7010	1241	2350	410	0.0	establishment of localization
GO:0051235	7010	40	2350	21	0.0	maintenance of location
GO:0051233	7010	3	2350	1	0.0	spindle midzone
GO:0051289	7010	11	2350	4	0.0	protein homotetramerization
GO:0016859	7010	14	2350	6	0.0	cis-trans isomerase activity
GO:0051291	7010	24	2350	10	0.0	protein heterooligomerization
GO:0051290	7010	4	2350	1	0.0	protein heterotetramerization
GO:0016857	7010	3	2350	1	0.0	racemase and epimerase activity, acting on carbohydrates and derivatives
GO:0051293	7010	2	2350	1	0.0	establishment of spindle localization
GO:0016863	7010	5	2350	2	0.0	intramolecular oxidoreductase activity, transposing C=C bonds
GO:0016860	7010	10	2350	2	0.0	intramolecular oxidoreductase activity
GO:0051294	7010	1	2350	1	0.017397952912401902	establishment of spindle orientation
GO:0016849	7010	9	2350	3	0.0	phosphorus-oxygen lyase activity
GO:0016854	7010	7	2350	1	0.0	racemase and epimerase activity
GO:0051287	7010	15	2350	5	0.0	NAD binding
GO:0051286	7010	3	2350	1	0.0	cell tip
GO:0016853	7010	45	2350	13	0.0	isomerase activity
GO:0051272	7010	50	2350	22	0.0	positive regulation of cellular component movement
GO:0016841	7010	4	2350	1	0.0	ammonia-lyase activity
GO:0016840	7010	4	2350	1	0.0	carbon-nitrogen lyase activity
GO:0051276	7010	233	2350	93	0.0	chromosome organization
GO:0016846	7010	2	2350	1	0.0	carbon-sulfur lyase activity
GO:0016835	7010	16	2350	7	0.0	carbon-oxygen lyase activity
GO:0071173	7010	14	2350	3	0.0	spindle assembly checkpoint
GO:0016833	7010	3	2350	1	0.0	oxo-acid-lyase activity
GO:0071174	7010	14	2350	2	0.0	mitotic cell cycle spindle checkpoint
GO:0016832	7010	3	2350	1	0.0	aldehyde-lyase activity
GO:0051267	7010	1	2350	1	0.020862543463632217	CP2 mannose-ethanolamine phosphotransferase activity
GO:0051270	7010	117	2350	45	0.0	regulation of cellular component movement
GO:0051271	7010	41	2350	15	0.0	negative regulation of cellular component movement
GO:0016836	7010	9	2350	5	0.0	hydro-lyase activity
GO:0016888	7010	3	2350	1	0.0	endodeoxyribonuclease activity, producing 5'-phosphomonoesters
GO:0016889	7010	1	2350	1	0.010977106202304588	endodeoxyribonuclease activity, producing 3'-phosphomonoesters
GO:0051322	7010	5	2350	2	0.0	anaphase
GO:0051321	7010	49	2350	19	0.0	meiotic cell cycle
GO:0071229	7010	7	2350	2	0.0	cellular response to acid
GO:0051320	7010	29	2350	12	0.0	S phase
GO:0016891	7010	11	2350	3	0.0	endoribonuclease activity, producing 5'-phosphomonoesters
GO:0051327	7010	49	2350	19	0.0	M phase of meiotic cell cycle
GO:0016892	7010	3	2350	2	0.001045835512157317	endoribonuclease activity, producing 3'-phosphomonoesters
GO:0016893	7010	14	2350	4	0.0	endonuclease activity, active with either ribo- or deoxyribonucleic acids and producing 5'-phosphomonoesters
GO:0051325	7010	114	2350	38	0.0	interphase
GO:0016894	7010	4	2350	3	0.04662926381096627	endonuclease activity, active with either ribo- or deoxyribonucleic acids and producing 3'-phosphomonoesters
GO:0051324	7010	11	2350	5	0.0	prophase
GO:0071223	7010	3	2350	3	0.001739586957472828	cellular response to lipoteichoic acid
GO:0016881	7010	137	2350	59	0.0	acid-amino acid ligase activity
GO:0071222	7010	13	2350	8	0.0	cellular response to lipopolysaccharide
GO:0051313	7010	6	2350	1	0.0	attachment of spindle microtubules to chromosome
GO:0071221	7010	2	2350	2	0.0	cellular response to bacterial lipopeptide
GO:0016882	7010	2	2350	2	0.08312517317744413	cyclo-ligase activity
GO:0071220	7010	2	2350	2	0.0	cellular response to bacterial lipoprotein
GO:0016884	7010	4	2350	2	0.0	carbon-nitrogen ligase activity, with glutamine as amido-N-donor
GO:0071219	7010	14	2350	9	0.0	cellular response to molecule of bacterial origin
GO:0051319	7010	2	2350	1	0.001656253450528022	G2 phase
GO:0016885	7010	2	2350	2	0.12022525046927181	ligase activity, forming carbon-carbon bonds
GO:0051318	7010	13	2350	5	0.0	G1 phase
GO:0016886	7010	4	2350	1	0.0	ligase activity, forming phosphoric ester bonds
GO:0016887	7010	125	2350	53	0.0	ATPase activity
GO:0071216	7010	28	2350	12	0.0	cellular response to biotic stimulus
GO:0071214	7010	29	2350	10	0.0	cellular response to abiotic stimulus
GO:0016872	7010	1	2350	1	0.015058364704926469	intramolecular lyase activity
GO:0016875	7010	22	2350	7	0.0	ligase activity, forming carbon-oxygen bonds
GO:0016874	7010	227	2350	89	0.0	ligase activity
GO:0016877	7010	12	2350	4	0.0	ligase activity, forming carbon-sulfur bonds
GO:0016876	7010	22	2350	7	0.0	ligase activity, forming aminoacyl-tRNA and related compounds
GO:0016879	7010	150	2350	65	0.0	ligase activity, forming carbon-nitrogen bonds
GO:0016878	7010	8	2350	3	0.0	acid-thiol ligase activity
GO:0051298	7010	9	2350	4	0.0	centrosome duplication
GO:0051299	7010	2	2350	1	0.0	centrosome separation
GO:0071207	7010	1	2350	1	0.0	histone pre-mRNA stem-loop binding
GO:0071204	7010	3	2350	1	0.0	histone pre-mRNA 3'end processing complex
GO:0051297	7010	17	2350	6	0.0	centrosome organization
GO:0016866	7010	10	2350	3	0.0	intramolecular transferase activity
GO:0051302	7010	15	2350	8	0.007618765872428901	regulation of cell division
GO:0051303	7010	8	2350	1	0.0	establishment of chromosome localization
GO:0071203	7010	4	2350	1	0.0	WASH complex
GO:0051301	7010	144	2350	57	0.0	cell division
GO:0051348	7010	46	2350	18	0.0	negative regulation of transferase activity
GO:0051349	7010	18	2350	6	0.0	positive regulation of lyase activity
GO:0071377	7010	13	2350	5	0.0	cellular response to glucagon stimulus
GO:0051350	7010	12	2350	1	0.0	negative regulation of lyase activity
GO:0071378	7010	4	2350	3	0.0	cellular response to growth hormone stimulus
GO:0071379	7010	3	2350	3	0.003341673628486726	cellular response to prostaglandin stimulus
GO:0051351	7010	26	2350	10	0.0	positive regulation of ligase activity
GO:0071380	7010	1	2350	1	0.0	cellular response to prostaglandin E stimulus
GO:0051345	7010	156	2350	68	0.0	positive regulation of hydrolase activity
GO:0051346	7010	37	2350	14	0.0	negative regulation of hydrolase activity
GO:0051347	7010	99	2350	39	0.0	positive regulation of transferase activity
GO:0071383	7010	12	2350	5	0.0	cellular response to steroid hormone stimulus
GO:0071384	7010	5	2350	2	0.0	cellular response to corticosteroid stimulus
GO:0016671	7010	7	2350	2	0.0	oxidoreductase activity, acting on a sulfur group of donors, disulfide as acceptor
GO:0001502	7010	4	2350	2	0.0	cartilage condensation
GO:0071385	7010	5	2350	2	0.0	cellular response to glucocorticoid stimulus
GO:0016670	7010	4	2350	2	0.0022395879991416647	oxidoreductase activity, acting on a sulfur group of donors, oxygen as acceptor
GO:0001503	7010	83	2350	35	0.0	ossification
GO:0001501	7010	117	2350	48	0.0	skeletal system development
GO:0051352	7010	22	2350	6	0.0	negative regulation of ligase activity
GO:0016667	7010	22	2350	6	0.0	oxidoreductase activity, acting on a sulfur group of donors
GO:0051353	7010	4	2350	1	0.0	positive regulation of oxidoreductase activity
GO:0071391	7010	4	2350	1	0.0	cellular response to estrogen stimulus
GO:0071361	7010	1	2350	1	0.0	cellular response to ethanol
GO:0016646	7010	8	2350	3	0.0	oxidoreductase activity, acting on the CH-NH group of donors, NAD or NADP as acceptor
GO:0071363	7010	14	2350	8	0.0	cellular response to growth factor stimulus
GO:0016645	7010	12	2350	5	0.0	oxidoreductase activity, acting on the CH-NH group of donors
GO:0051329	7010	112	2350	38	0.0	interphase of mitotic cell cycle
GO:0071364	7010	2	2350	1	0.0	cellular response to epidermal growth factor stimulus
GO:0051341	7010	9	2350	3	0.0	regulation of oxidoreductase activity
GO:0051340	7010	32	2350	11	0.0	regulation of ligase activity
GO:0016655	7010	16	2350	4	0.0	oxidoreductase activity, acting on NADH or NADPH, quinone or similar compound as acceptor
GO:0016652	7010	2	2350	2	0.11675857658036788	oxidoreductase activity, acting on NADH or NADPH, NAD or NADP as acceptor
GO:0071371	7010	2	2350	1	1.8958372829943395E-4	cellular response to gonadotropin stimulus
GO:0016653	7010	1	2350	1	0.01794170404521676	oxidoreductase activity, acting on NADH or NADPH, heme protein as acceptor
GO:0016651	7010	29	2350	8	0.0	oxidoreductase activity, acting on NADH or NADPH
GO:0051336	7010	213	2350	87	0.0	regulation of hydrolase activity
GO:0071372	7010	1	2350	1	0.0	cellular response to follicle-stimulating hormone stimulus
GO:0051339	7010	29	2350	6	0.0	regulation of lyase activity
GO:0071375	7010	100	2350	33	0.0	cellular response to peptide hormone stimulus
GO:0051338	7010	160	2350	59	0.0	regulation of transferase activity
GO:0001525	7010	84	2350	36	0.0	angiogenesis
GO:0051380	7010	1	2350	1	0.011902108129391936	norepinephrine binding
GO:0001527	7010	1	2350	1	0.0	microfibril
GO:0051379	7010	1	2350	1	0.009833353819487124	epinephrine binding
GO:0001522	7010	9	2350	3	0.0	pseudouridine synthesis
GO:0001523	7010	12	2350	5	0.0	retinoid metabolic process
GO:0051377	7010	1	2350	1	0.010475021822962132	mannose-ethanolamine phosphotransferase activity
GO:0016701	7010	33	2350	9	0.0	oxidoreductase activity, acting on single donors with incorporation of molecular oxygen
GO:0001533	7010	5	2350	3	7.083348090308522E-5	cornified envelope
GO:0071417	7010	6	2350	1	0.0	cellular response to organic nitrogen
GO:0016702	7010	32	2350	9	0.0	oxidoreductase activity, acting on single donors with incorporation of molecular oxygen, incorporation of two atoms of oxygen
GO:0051384	7010	21	2350	8	0.0	response to glucocorticoid stimulus
GO:0001530	7010	4	2350	3	0.0	lipopolysaccharide binding
GO:0071421	7010	2	2350	1	0.0031729232769234935	manganese ion transmembrane transport
GO:0051385	7010	4	2350	1	0.0	response to mineralocorticoid stimulus
GO:0016676	7010	9	2350	2	0.0	oxidoreductase activity, acting on a heme group of donors, oxygen as acceptor
GO:0001508	7010	29	2350	9	0.0	regulation of action potential
GO:0001510	7010	4	2350	1	0.0	RNA methylation
GO:0071392	7010	3	2350	1	0.0	cellular response to estradiol stimulus
GO:0001505	7010	42	2350	12	0.0	regulation of neurotransmitter levels
GO:0001504	7010	8	2350	2	0.0	neurotransmitter uptake
GO:0016675	7010	9	2350	2	0.0	oxidoreductase activity, acting on a heme group of donors
GO:0071396	7010	8	2350	3	0.0	cellular response to lipid
GO:0016684	7010	11	2350	3	0.0	oxidoreductase activity, acting on peroxide as acceptor
GO:0001518	7010	6	2350	2	0.0	voltage-gated sodium channel complex
GO:0071407	7010	11	2350	3	0.0	cellular response to organic cyclic compound
GO:0051371	7010	3	2350	2	0.0034750072395984158	muscle alpha-actinin binding
GO:0001514	7010	5	2350	2	0.0	selenocysteine incorporation
GO:0071316	7010	1	2350	1	0.0	cellular response to nicotine
GO:0016722	7010	2	2350	1	4.145841970504105E-4	oxidoreductase activity, oxidizing metal ions
GO:0071312	7010	2	2350	1	0.0	cellular response to alkaloid
GO:0051414	7010	1	2350	1	0.0	response to cortisol stimulus
GO:0016725	7010	4	2350	1	0.0	oxidoreductase activity, acting on CH or CH2 groups
GO:0016724	7010	1	2350	1	0.00813126694013946	oxidoreductase activity, oxidizing metal ions, oxygen as acceptor
GO:0071326	7010	3	2350	2	4.7500098958539496E-4	cellular response to monosaccharide stimulus
GO:0071322	7010	4	2350	3	0.004743759882833089	cellular response to carbohydrate stimulus
GO:0016706	7010	20	2350	8	0.0	oxidoreductase activity, acting on paired donors, with incorporation or reduction of molecular oxygen, 2-oxoglutarate as one donor, and incorporation of one atom each of oxygen into both donors
GO:0051393	7010	3	2350	2	0.0014750030729230685	alpha-actinin binding
GO:0016705	7010	50	2350	22	0.0	oxidoreductase activity, acting on paired donors, with incorporation or reduction of molecular oxygen
GO:0016709	7010	7	2350	3	0.0	oxidoreductase activity, acting on paired donors, with incorporation or reduction of molecular oxygen, NADH or NADPH as one donor, and incorporation of one atom of oxygen
GO:0016714	7010	2	2350	2	0.0820897543536549	oxidoreductase activity, acting on paired donors, with incorporation or reduction of molecular oxygen, reduced pteridine as one donor, and incorporation of one atom of oxygen
GO:0051400	7010	2	2350	1	7.687516015658366E-4	BH domain binding
GO:0016715	7010	2	2350	2	0.009258352621567961	oxidoreductase activity, acting on paired donors, with incorporation or reduction of molecular oxygen, reduced ascorbate as one donor, and incorporation of one atom of oxygen
GO:0035850	7010	2	2350	2	8.770851605940846E-4	epithelial cell differentiation involved in kidney development
GO:0016712	7010	7	2350	4	0.0	oxidoreductase activity, acting on paired donors, with incorporation or reduction of molecular oxygen, reduced flavin or flavoprotein as one donor, and incorporation of one atom of oxygen
GO:0051403	7010	14	2350	3	0.0	stress-activated MAPK cascade
GO:0051402	7010	40	2350	11	0.0	neuron apoptosis
GO:0071310	7010	225	2350	86	0.0	cellular response to organic substance
GO:0071305	7010	1	2350	1	0.0	cellular response to vitamin D
GO:0016716	7010	1	2350	1	0.0073250152604484595	oxidoreductase activity, acting on paired donors, with incorporation or reduction of molecular oxygen, another compound as one donor, and incorporation of one atom of oxygen
GO:0016717	7010	3	2350	1	0.0	oxidoreductase activity, acting on paired donors, with oxidation of a pair of donors resulting in the reduction of molecular oxygen to two molecules of water
GO:0051443	7010	25	2350	10	0.0	positive regulation of ubiquitin-protein ligase activity
GO:0016755	7010	7	2350	2	0.0	transferase activity, transferring amino-acyl groups
GO:0071349	7010	1	2350	1	0.0	cellular response to interleukin-12
GO:0071346	7010	24	2350	9	0.0	cellular response to interferon-gamma
GO:0016757	7010	106	2350	31	0.0	transferase activity, transferring glycosyl groups
GO:0071347	7010	7	2350	4	0.0018645872178900372	cellular response to interleukin-1
GO:0051444	7010	22	2350	6	0.0	negative regulation of ubiquitin-protein ligase activity
GO:0016758	7010	73	2350	21	0.0	transferase activity, transferring hexosyl groups
GO:0071345	7010	67	2350	28	0.0	cellular response to cytokine stimulus
GO:0051445	7010	6	2350	2	0.0	regulation of meiotic cell cycle
GO:0051451	7010	2	2350	2	0.15393157069077226	myoblast migration
GO:0071359	7010	7	2350	2	0.0	cellular response to dsRNA
GO:0016763	7010	15	2350	4	0.0	transferase activity, transferring pentosyl groups
GO:0071356	7010	14	2350	6	0.0	cellular response to tumor necrosis factor
GO:0071357	7010	19	2350	3	0.0	cellular response to type I interferon
GO:0016765	7010	22	2350	6	0.0	transferase activity, transferring alkyl or aryl (other than methyl) groups
GO:0071354	7010	4	2350	3	3.333340277792245E-5	cellular response to interleukin-6
GO:0051452	7010	5	2350	1	0.0	intracellular pH reduction
GO:0071352	7010	1	2350	1	0.0011791691232690069	cellular response to interleukin-2
GO:0051453	7010	5	2350	1	0.0	regulation of intracellular pH
GO:0071335	7010	1	2350	1	5.687511848983019E-4	hair follicle cell proliferation
GO:0051427	7010	29	2350	15	0.0	hormone receptor binding
GO:0051425	7010	3	2350	3	0.009306269388061224	PTB domain binding
GO:0071333	7010	3	2350	2	0.0	cellular response to glucose stimulus
GO:0016740	7010	693	2350	217	0.0	transferase activity
GO:0071331	7010	3	2350	2	0.0014770864105966887	cellular response to hexose stimulus
GO:0016741	7010	86	2350	29	0.0	transferase activity, transferring one-carbon groups
GO:0016742	7010	5	2350	1	0.0	hydroxymethyl-, formyl- and related transferase activity
GO:0016744	7010	2	2350	1	0.0	transferase activity, transferring aldehyde or ketonic groups
GO:0016746	7010	83	2350	24	0.0	transferase activity, transferring acyl groups
GO:0016747	7010	82	2350	24	0.0	transferase activity, transferring acyl groups other than amino-acyl groups
GO:0071339	7010	9	2350	3	0.0	MLL1 complex
GO:0051439	7010	27	2350	10	0.0	regulation of ubiquitin-protein ligase activity involved in mitotic cell cycle
GO:0071338	7010	1	2350	1	0.0	positive regulation of hair follicle cell proliferation
GO:0051438	7010	31	2350	11	0.0	regulation of ubiquitin-protein ligase activity
GO:0051437	7010	24	2350	9	0.0	positive regulation of ubiquitin-protein ligase activity involved in mitotic cell cycle
GO:0071336	7010	1	2350	1	0.0	regulation of hair follicle cell proliferation
GO:0051436	7010	21	2350	6	0.0	negative regulation of ubiquitin-protein ligase activity involved in mitotic cell cycle
GO:0017065	7010	1	2350	1	0.0163021172960777	single-strand selective uracil DNA N-glycosylase activity
GO:0017071	7010	1	2350	1	4.312508984393718E-4	intracellular cyclic nucleotide activated cation channel complex
GO:0071013	7010	34	2350	7	0.0	catalytic step 2 spliceosome
GO:0017056	7010	3	2350	2	0.003683341006960431	structural constituent of nuclear pore
GO:0001659	7010	7	2350	3	0.0	temperature homeostasis
GO:0001658	7010	17	2350	7	0.0	branching involved in ureteric bud morphogenesis
GO:0001657	7010	28	2350	12	0.0	ureteric bud development
GO:0017080	7010	4	2350	1	0.0	sodium channel regulator activity
GO:0001656	7010	24	2350	10	0.0	metanephros development
GO:0017081	7010	1	2350	1	0.007837516328159017	chloride channel regulator activity
GO:0001662	7010	3	2350	1	0.0	behavioral fear response
GO:0052031	7010	2	2350	1	0.0	modulation by symbiont of host defense response
GO:0071034	7010	2	2350	1	0.0	CUT catabolic process
GO:0001650	7010	1	2350	1	0.0	fibrillar center
GO:0017075	7010	5	2350	1	0.0	syntaxin-1 binding
GO:0001649	7010	43	2350	15	0.0	osteoblast differentiation
GO:0001655	7010	64	2350	31	0.0	urogenital system development
GO:0001654	7010	67	2350	25	0.0	eye development
GO:0001653	7010	21	2350	2	0.0	peptide receptor activity
GO:0017076	7010	741	2350	247	0.0	purine nucleotide binding
GO:0001608	7010	6	2350	2	0.0	nucleotide receptor activity, G-protein coupled
GO:0070988	7010	10	2350	4	0.0	demethylation
GO:0017034	7010	1	2350	1	0.0	Rap guanyl-nucleotide exchange factor activity
GO:0070989	7010	4	2350	1	0.0	oxidative demethylation
GO:0070986	7010	2	2350	1	0.0	left/right axis specification
GO:0051983	7010	7	2350	3	0.0	regulation of chromosome segregation
GO:0001614	7010	7	2350	2	0.0	purinergic nucleotide receptor activity
GO:0017038	7010	76	2350	35	0.0	protein import
GO:0017025	7010	3	2350	1	0.0	TBP-class protein binding
GO:0051970	7010	5	2350	1	0.0	negative regulation of transmission of nerve impulse
GO:0051971	7010	7	2350	2	0.0	positive regulation of transmission of nerve impulse
GO:0070980	7010	1	2350	1	0.0	biphenyl catabolic process
GO:0051969	7010	44	2350	12	0.0	regulation of transmission of nerve impulse
GO:0051974	7010	3	2350	1	0.0	negative regulation of telomerase activity
GO:0070979	7010	14	2350	5	0.0	protein K11-linked ubiquitination
GO:0051972	7010	3	2350	1	0.0	regulation of telomerase activity
GO:0017048	7010	17	2350	6	0.0	Rho GTPase binding
GO:0051998	7010	2	2350	2	0.03839174664947219	protein carboxyl O-methyltransferase activity
GO:0017053	7010	25	2350	10	0.0	transcriptional repressor complex
GO:0051996	7010	1	2350	1	0.028175058698038956	squalene synthase activity
GO:0017040	7010	3	2350	1	0.0	ceramidase activity
GO:0001616	7010	1	2350	1	0.005175010781272461	growth hormone secretagogue receptor activity
GO:0017042	7010	1	2350	1	0.01331044439675916	glycosylceramidase activity
GO:0070997	7010	43	2350	11	0.0	neuron death
GO:0017046	7010	5	2350	4	0.0	peptide hormone binding
GO:0017134	7010	6	2350	3	0.0	fibroblast growth factor binding
GO:0001578	7010	11	2350	6	0.0	microtubule bundle formation
GO:0017128	7010	1	2350	1	0.0013062527213598362	phospholipid scramblase activity
GO:0017127	7010	3	2350	2	0.0	cholesterol transporter activity
GO:0017125	7010	1	2350	1	0.0019083373090360606	deoxycytidyl transferase activity
GO:0001573	7010	4	2350	2	0.0	ganglioside metabolic process
GO:0017124	7010	54	2350	13	0.0	SH3 domain binding
GO:0001570	7010	21	2350	8	0.0	vasculogenesis
GO:0001568	7010	129	2350	51	0.0	blood vessel development
GO:0017121	7010	2	2350	1	0.0011375023697966038	phospholipid scrambling
GO:0001569	7010	12	2350	4	0.0	patterning of blood vessels
GO:0017120	7010	1	2350	1	0.005197927495682282	polyphosphatidylinositol phosphatase activity
GO:0017151	7010	1	2350	1	0.0010104187717057745	DEAD/H-box RNA helicase binding
GO:0017148	7010	18	2350	8	0.0	negative regulation of translation
GO:0017146	7010	4	2350	2	0.0	N-methyl-D-aspartate selective glutamate receptor complex
GO:0017147	7010	10	2350	3	0.0	Wnt-protein binding
GO:0017144	7010	6	2350	2	0.0	drug metabolic process
GO:0017145	7010	10	2350	2	0.0	stem cell division
GO:0017136	7010	8	2350	3	0.0	NAD-dependent histone deacetylase activity
GO:0017137	7010	25	2350	9	0.0	Rab GTPase binding
GO:0070925	7010	18	2350	5	0.0	organelle assembly
GO:0001540	7010	7	2350	2	0.0	beta-amyloid binding
GO:0001541	7010	13	2350	1	0.0	ovarian follicle development
GO:0001542	7010	4	2350	1	0.0	ovulation from ovarian follicle
GO:0017089	7010	3	2350	3	0.5714178571205357	glycolipid transporter activity
GO:0070918	7010	5	2350	2	0.0	production of small RNA involved in gene silencing by RNA
GO:0001537	7010	4	2350	1	0.0	N-acetylgalactosamine 4-O-sulfotransferase activity
GO:0017091	7010	4	2350	2	0.0	AU-rich element binding
GO:0001539	7010	13	2350	7	0.0	ciliary or flagellar motility
GO:0052033	7010	2	2350	1	0.0	pathogen-associated molecular pattern dependent induction by symbiont of host innate immunity
GO:0070938	7010	1	2350	1	0.02950422813380861	contractile ring
GO:0070937	7010	3	2350	1	0.0	CRD-mediated mRNA stability complex
GO:0070936	7010	16	2350	6	0.0	protein K48-linked ubiquitination
GO:0017119	7010	6	2350	3	3.208340017375036E-4	Golgi transport complex
GO:0001561	7010	2	2350	1	0.0	fatty acid alpha-oxidation
GO:0017112	7010	2	2350	1	6.041679253498445E-5	Rab guanyl-nucleotide exchange factor activity
GO:0001560	7010	3	2350	1	1.916670659730541E-4	regulation of cell growth by extracellular stimulus
GO:0001562	7010	3	2350	2	0.0	response to protozoan
GO:0017110	7010	4	2350	2	0.0	nucleoside-diphosphatase activity
GO:0001558	7010	81	2350	27	0.0	regulation of cell growth
GO:0017111	7010	301	2350	112	0.0	nucleoside-triphosphatase activity
GO:0070935	7010	3	2350	2	8.750018229204644E-4	3'-UTR-mediated mRNA stabilization
GO:0070934	7010	3	2350	1	0.0	CRD-mediated mRNA stabilization
GO:0070933	7010	2	2350	1	0.0	histone H4 deacetylation
GO:0070932	7010	2	2350	1	0.0	histone H3 deacetylation
GO:0001763	7010	60	2350	23	0.0	morphogenesis of a branching structure
GO:0001764	7010	17	2350	5	0.0	neuron migration
GO:0001775	7010	225	2350	88	0.0	cell activation
GO:0001774	7010	2	2350	1	0.0	microglial cell activation
GO:0001772	7010	2	2350	1	0.0	immunological synapse
GO:0071156	7010	71	2350	28	0.0	regulation of cell cycle arrest
GO:0001779	7010	3	2350	1	0.0	natural killer cell differentiation
GO:0071157	7010	4	2350	4	0.6090929356102825	negative regulation of cell cycle arrest
GO:0001776	7010	10	2350	2	0.0	leukocyte homeostasis
GO:0071158	7010	16	2350	8	0.0	positive regulation of cell cycle arrest
GO:0001783	7010	3	2350	2	0.0033729236935910283	B cell apoptosis
GO:0001780	7010	2	2350	1	0.0	neutrophil homeostasis
GO:0001781	7010	1	2350	1	0.0	neutrophil apoptosis
GO:0071164	7010	1	2350	1	0.01658961789503728	RNA trimethylguanosine synthase activity
GO:0001786	7010	4	2350	3	0.0017270869314311072	phosphatidylserine binding
GO:0001787	7010	2	2350	2	0.00978127037764662	natural killer cell proliferation
GO:0071166	7010	1	2350	1	0.004127091931441524	ribonucleoprotein complex localization
GO:0071167	7010	1	2350	1	0.004635426323804841	ribonucleoprotein complex import into nucleus
GO:0001785	7010	1	2350	1	0.005922929006102096	prostaglandin J receptor activity
GO:0016896	7010	5	2350	2	0.0	exoribonuclease activity, producing 5'-phosphomonoesters
GO:0071108	7010	4	2350	1	0.0	protein K48-linked deubiquitination
GO:0016903	7010	7	2350	2	0.0	oxidoreductase activity, acting on the aldehyde or oxo group of donors
GO:0001736	7010	7	2350	2	0.0	establishment of planar polarity
GO:0001739	7010	9	2350	3	0.0	sex chromatin
GO:0001738	7010	10	2350	2	0.0	morphogenesis of a polarized epithelium
GO:0001741	7010	6	2350	2	0.0	XY body
GO:0001740	7010	2	2350	1	0.002231254648447184	Barr body
GO:0001743	7010	2	2350	2	0.015787532890693522	optic placode formation
GO:0016917	7010	10	2350	1	0.0	GABA receptor activity
GO:0001750	7010	5	2350	3	9.708353559069915E-4	photoreceptor outer segment
GO:0016918	7010	6	2350	4	0.05257510953147819	retinal binding
GO:0001754	7010	6	2350	3	0.0	eye photoreceptor cell differentiation
GO:0016922	7010	4	2350	3	0.0	ligand-dependent nuclear receptor binding
GO:0001755	7010	7	2350	2	0.0	neural crest cell migration
GO:0052126	7010	5	2350	2	0.0	movement in host environment
GO:0001756	7010	17	2350	7	0.0	somitogenesis
GO:0016925	7010	9	2350	1	0.0	protein sumoylation
GO:0001757	7010	1	2350	1	0.007937516536492785	somite specification
GO:0001759	7010	6	2350	4	0.0	organ induction
GO:0016998	7010	10	2350	2	0.0	cell wall macromolecule catabolic process
GO:0001702	7010	11	2350	7	0.0	gastrulation with mouth forming second
GO:0001701	7010	92	2350	40	0.0	in utero embryonic development
GO:0052192	7010	5	2350	2	0.0	movement in environment of other organism involved in symbiotic interaction
GO:0001696	7010	1	2350	1	0.0	gastric acid secretion
GO:0001711	7010	2	2350	1	0.0	endodermal cell fate commitment
GO:0001710	7010	6	2350	1	0.0	mesodermal cell fate commitment
GO:0001709	7010	11	2350	6	0.0	cell fate determination
GO:0001708	7010	19	2350	7	0.0	cell fate specification
GO:0001707	7010	14	2350	5	0.0	mesoderm formation
GO:0001706	7010	6	2350	2	0.0	endoderm formation
GO:0052200	7010	3	2350	1	0.0	response to host defenses
GO:0001704	7010	19	2350	6	0.0	formation of primary germ layer
GO:0017015	7010	27	2350	15	0.0	regulation of transforming growth factor beta receptor signaling pathway
GO:0001726	7010	50	2350	15	0.0	ruffle
GO:0017022	7010	10	2350	5	0.0	myosin binding
GO:0001727	7010	8	2350	2	0.0	lipid kinase activity
GO:0001725	7010	11	2350	4	0.0	stress fiber
GO:0017017	7010	3	2350	1	0.0	MAP kinase tyrosine/serine/threonine phosphatase activity
GO:0017016	7010	51	2350	20	0.0	Ras GTPase binding
GO:0071103	7010	45	2350	23	0.0	DNA conformation change
GO:0071043	7010	2	2350	1	0.0	CUT metabolic process
GO:0001669	7010	20	2350	11	0.0	acrosomal vesicle
GO:0052167	7010	2	2350	1	0.0	modulation by symbiont of host innate immunity
GO:0052166	7010	2	2350	1	0.0	positive regulation by symbiont of host innate immunity
GO:0001671	7010	3	2350	2	0.012300025625053385	ATPase activator activity
GO:0001664	7010	47	2350	18	0.0	G-protein-coupled receptor binding
GO:0001667	7010	28	2350	10	0.0	ameboidal cell migration
GO:0001666	7010	55	2350	25	0.0	response to hypoxia
GO:0071044	7010	5	2350	1	0.0	histone mRNA catabolic process
GO:0016972	7010	3	2350	2	0.029372977860370544	thiol oxidase activity
GO:0001676	7010	4	2350	1	0.0	long-chain fatty acid metabolic process
GO:0016973	7010	3	2350	1	0.0	poly(A)+ mRNA export from nucleus
GO:0052173	7010	3	2350	1	0.0	response to defenses of other organism involved in symbiotic interaction
GO:0001678	7010	4	2350	3	2.0416709201477503E-4	cellular glucose homeostasis
GO:0001673	7010	4	2350	1	0.0	male germ cell nucleus
GO:0001672	7010	2	2350	1	0.0	regulation of chromatin assembly or disassembly
GO:0001675	7010	2	2350	2	5.166677430577981E-4	acrosome assembly
GO:0052169	7010	2	2350	1	0.0	pathogen-associated molecular pattern dependent modulation by symbiont of host innate immunity
GO:0001913	7010	6	2350	5	0.0	T cell mediated cytotoxicity
GO:0001912	7010	7	2350	6	0.026735472365567427	positive regulation of leukocyte mediated cytotoxicity
GO:0051770	7010	3	2350	1	0.0	positive regulation of nitric-oxide synthase biosynthetic process
GO:0051769	7010	5	2350	1	0.0	regulation of nitric-oxide synthase biosynthetic process
GO:0001915	7010	1	2350	1	0.0035229240060916794	negative regulation of T cell mediated cytotoxicity
GO:0001914	7010	6	2350	5	0.0	regulation of T cell mediated cytotoxicity
GO:0051768	7010	2	2350	1	0.0	nitric-oxide synthase 2 biosynthetic process
GO:0051775	7010	2	2350	1	0.0010916689409769603	response to redox state
GO:0001917	7010	3	2350	1	0.0	photoreceptor inner segment
GO:0001916	7010	5	2350	4	0.0016437534244863011	positive regulation of T cell mediated cytotoxicity
GO:0051774	7010	1	2350	1	0.0033479236415075867	negative regulation of nitric-oxide synthase 2 biosynthetic process
GO:0001919	7010	3	2350	2	0.002864589301227711	regulation of receptor recycling
GO:0051772	7010	2	2350	1	0.003233340069458478	regulation of nitric-oxide synthase 2 biosynthetic process
GO:0070776	7010	3	2350	2	0.010477105160635752	MOZ/MORF histone acetyltransferase complex
GO:0070775	7010	3	2350	2	0.0038375079948083225	H3 histone acetyltransferase complex
GO:0001906	7010	15	2350	10	7.958349913228986E-4	cell killing
GO:0001909	7010	11	2350	9	0.34139862791380815	leukocyte mediated cytotoxicity
GO:0051767	7010	5	2350	1	0.0	nitric-oxide synthase biosynthetic process
GO:0051766	7010	4	2350	2	3.0208396267492223E-4	inositol trisphosphate kinase activity
GO:0001911	7010	1	2350	1	0.0012020858376788285	negative regulation of leukocyte mediated cytotoxicity
GO:0001910	7010	8	2350	7	0.008647934683197257	regulation of leukocyte mediated cytotoxicity
GO:0051754	7010	1	2350	1	0.015066698055620949	meiotic sister chromatid cohesion, centromeric
GO:0001889	7010	31	2350	18	0.0026562555338656957	liver development
GO:0001890	7010	32	2350	13	0.0	placenta development
GO:0001891	7010	4	2350	1	0.0	phagocytic cup
GO:0001892	7010	21	2350	6	0.0	embryonic placenta development
GO:0001893	7010	5	2350	3	6.312513151069065E-4	maternal placenta development
GO:0001894	7010	20	2350	9	0.0	tissue homeostasis
GO:0001882	7010	3	2350	1	0.0	nucleoside binding
GO:0001881	7010	7	2350	2	0.0	receptor recycling
GO:0001886	7010	2	2350	2	0.05148969060352209	endothelial cell morphogenesis
GO:0001885	7010	5	2350	3	0.0	endothelial cell development
GO:0070741	7010	5	2350	4	0.0	response to interleukin-6
GO:0001875	7010	2	2350	2	9.020852126775264E-4	lipopolysaccharide receptor activity
GO:0001874	7010	1	2350	1	0.0037562578255371367	1,3-beta-D-glucan receptor activity
GO:0051731	7010	2	2350	1	0.0	polynucleotide 5'-hydroxyl-kinase activity
GO:0001873	7010	1	2350	1	0.0	polysaccharide receptor activity
GO:0070743	7010	1	2350	1	0.0031187564974093696	interleukin-23 complex
GO:0001872	7010	1	2350	1	8.875018489621853E-4	1,3-beta-D-glucan binding
GO:0070742	7010	3	2350	2	0.0019750041145919052	C2H2 zinc finger domain binding
GO:0051733	7010	2	2350	1	0.0023854216362950756	polydeoxyribonucleotide kinase activity
GO:0001879	7010	1	2350	1	0.00230833814237113	detection of yeast
GO:0001878	7010	1	2350	1	0.0	response to yeast
GO:0051734	7010	2	2350	1	0.0	ATP-dependent polynucleotide kinase activity
GO:0001866	7010	1	2350	1	6.437513411486274E-4	NK T cell proliferation
GO:0051721	7010	5	2350	2	0.0	protein phosphatase 2A binding
GO:0070734	7010	2	2350	1	0.0	histone H3-K27 methylation
GO:0070728	7010	1	2350	1	0.005235427573807445	leucine binding
GO:0001871	7010	55	2350	29	0.0	pattern binding
GO:0051726	7010	216	2350	76	0.0	regulation of cell cycle
GO:0070727	7010	233	2350	84	0.0	cellular macromolecule localization
GO:0051716	7010	1502	2350	545	0.0	cellular response to stimulus
GO:0051717	7010	1	2350	1	0.010660438875914325	inositol-1,3,4,5-tetrakisphosphate 3-phosphatase activity
GO:0070723	7010	4	2350	1	0.0	response to cholesterol
GO:0001848	7010	2	2350	2	0.024397967495765616	complement binding
GO:0070717	7010	3	2350	1	0.0	poly-purine tract binding
GO:0001846	7010	1	2350	1	0.0	opsonin binding
GO:0051828	7010	5	2350	2	0.0	entry into other organism involved in symbiotic interaction
GO:0001841	7010	21	2350	6	0.0	neural tube formation
GO:0051825	7010	2	2350	2	0.00923335256948452	adhesion to other organism involved in symbiotic interaction
GO:0001843	7010	15	2350	5	0.0	neural tube closure
GO:0001842	7010	2	2350	1	0.0	neural fold formation
GO:0001837	7010	24	2350	14	0.0	epithelial to mesenchymal transition
GO:0001838	7010	30	2350	11	0.0	embryonic epithelial tube formation
GO:0070696	7010	1	2350	1	0.00678959747832808	transmembrane receptor protein serine/threonine kinase binding
GO:0001832	7010	7	2350	2	0.0	blastocyst growth
GO:0001833	7010	4	2350	1	0.0	inner cell mass cell proliferation
GO:0070700	7010	1	2350	1	0.005910428980060375	BMP receptor binding
GO:0051817	7010	8	2350	4	0.0	modification of morphology or physiology of other organism involved in symbiotic interaction
GO:0001829	7010	6	2350	3	0.0	trophectodermal cell differentiation
GO:0001824	7010	20	2350	9	0.0	blastocyst development
GO:0070695	7010	4	2350	1	0.0	FHF complex
GO:0001825	7010	8	2350	4	3.270840147583641E-4	blastocyst formation
GO:0001823	7010	5	2350	3	0.0	mesonephros development
GO:0001822	7010	49	2350	20	0.0	kidney development
GO:0051806	7010	5	2350	2	0.0	entry into cell of other organism involved in symbiotic interaction
GO:0001819	7010	39	2350	19	0.0	positive regulation of cytokine production
GO:0051800	7010	1	2350	1	0.009456269700561876	phosphatidylinositol-3,4-bisphosphate 3-phosphatase activity
GO:0001818	7010	35	2350	11	0.0	negative regulation of cytokine production
GO:0001817	7010	80	2350	32	0.0	regulation of cytokine production
GO:0001816	7010	89	2350	35	0.0	cytokine production
GO:0070679	7010	1	2350	1	0.0	inositol 1,4,5 trisphosphate binding
GO:0070664	7010	16	2350	6	0.0	negative regulation of leukocyte proliferation
GO:0070665	7010	26	2350	10	0.0	positive regulation of leukocyte proliferation
GO:0051789	7010	53	2350	21	0.0	response to protein stimulus
GO:0051784	7010	15	2350	4	0.0	negative regulation of nuclear division
GO:0070669	7010	2	2350	1	0.0	response to interleukin-2
GO:0051785	7010	5	2350	3	9.208352517401078E-4	positive regulation of nuclear division
GO:0070671	7010	1	2350	1	0.0	response to interleukin-12
GO:0051781	7010	11	2350	6	7.645849262185963E-4	positive regulation of cell division
GO:0051782	7010	1	2350	1	0.009591686649347186	negative regulation of cell division
GO:0051783	7010	21	2350	8	0.0	regulation of nuclear division
GO:0070661	7010	47	2350	21	0.0	leukocyte proliferation
GO:0070663	7010	40	2350	18	0.0	regulation of leukocyte proliferation
GO:0051890	7010	6	2350	2	0.0	regulation of cardioblast differentiation
GO:0051891	7010	4	2350	1	0.0	positive regulation of cardioblast differentiation
GO:0002036	7010	1	2350	1	0.018589622061712628	regulation of L-glutamate transport
GO:0051894	7010	3	2350	1	0.0	positive regulation of focal adhesion assembly
GO:0051895	7010	3	2350	2	0.0032666734722364005	negative regulation of focal adhesion assembly
GO:0002039	7010	15	2350	3	0.0	p53 binding
GO:0070897	7010	4	2350	2	8.020850043437591E-4	DNA-dependent transcriptional preinitiation complex assembly
GO:0051893	7010	7	2350	4	0.0	regulation of focal adhesion assembly
GO:0002040	7010	10	2350	4	0.0	sprouting angiogenesis
GO:0051898	7010	4	2350	2	0.0	negative regulation of protein kinase B signaling cascade
GO:0051899	7010	15	2350	4	0.0	membrane depolarization
GO:0002042	7010	3	2350	2	0.0	cell migration involved in sprouting angiogenesis
GO:0051896	7010	14	2350	7	0.0	regulation of protein kinase B signaling cascade
GO:0002043	7010	3	2350	1	0.0	blood vessel endothelial cell proliferation involved in sprouting angiogenesis
GO:0051897	7010	10	2350	6	0.0	positive regulation of protein kinase B signaling cascade
GO:0070904	7010	1	2350	1	0.0	transepithelial L-ascorbic acid transport
GO:0070887	7010	309	2350	120	0.0	cellular response to chemical stimulus
GO:0070886	7010	1	2350	1	0.0028479225998387495	positive regulation of calcineurin-NFAT signaling pathway
GO:0070884	7010	1	2350	1	0.008660434709238978	regulation of calcineurin-NFAT signaling pathway
GO:0051879	7010	4	2350	2	0.0	Hsp90 protein binding
GO:0002021	7010	3	2350	1	0.0	response to dietary excess
GO:0002020	7010	7	2350	3	0.0	protease binding
GO:0002025	7010	1	2350	1	0.0	vasodilation by norepinephrine-epinephrine involved in regulation of systemic arterial blood pressure
GO:0002024	7010	1	2350	1	0.0012395859158039913	diet induced thermogenesis
GO:0051881	7010	6	2350	1	0.0	regulation of mitochondrial membrane potential
GO:0002027	7010	5	2350	3	0.013552111566899097	regulation of heart rate
GO:0070892	7010	1	2350	1	0.0	lipoteichoic acid receptor activity
GO:0002026	7010	7	2350	3	0.0	regulation of the force of heart contraction
GO:0070891	7010	1	2350	1	0.0	lipoteichoic acid binding
GO:0070890	7010	1	2350	1	0.00502709380644543	sodium-dependent L-ascorbate transmembrane transporter activity
GO:0002028	7010	8	2350	3	0.0	regulation of sodium ion transport
GO:0070888	7010	5	2350	1	0.0	E-box binding
GO:0051856	7010	2	2350	2	0.005914595655407615	adhesion to symbiont
GO:0017171	7010	49	2350	19	0.0	serine hydrolase activity
GO:0017169	7010	3	2350	1	0.0	CDP-alcohol phosphatidyltransferase activity
GO:0051861	7010	5	2350	3	0.007152098233537987	glycolipid binding
GO:0051864	7010	3	2350	2	0.0018833372569526186	histone demethylase activity (H3-K36 specific)
GO:0051865	7010	9	2350	3	0.0	protein autoubiquitination
GO:0002009	7010	102	2350	39	0.0	morphogenesis of an epithelium
GO:0070873	7010	9	2350	7	0.038068829310061066	regulation of glycogen metabolic process
GO:0070874	7010	2	2350	1	6.25001302086046E-4	negative regulation of glycogen metabolic process
GO:0070875	7010	5	2350	4	9.020852126775264E-4	positive regulation of glycogen metabolic process
GO:0017154	7010	3	2350	2	0.049537603203340004	semaphorin receptor activity
GO:0017153	7010	6	2350	2	0.0	sodium:dicarboxylate symporter activity
GO:0070849	7010	2	2350	1	0.0	response to epidermal growth factor stimulus
GO:0017158	7010	6	2350	2	0.0	regulation of calcium ion-dependent exocytosis
GO:0070848	7010	19	2350	11	0.0	response to growth factor stimulus
GO:0001990	7010	5	2350	2	0.0	regulation of systemic arterial blood pressure by hormone
GO:0070851	7010	26	2350	13	0.0	growth factor receptor binding
GO:0017156	7010	12	2350	3	0.0	calcium ion-dependent exocytosis
GO:0017157	7010	17	2350	3	0.0	regulation of exocytosis
GO:0051851	7010	3	2350	2	3.270840147583641E-4	modification by host of symbiont morphology or physiology
GO:0001993	7010	2	2350	1	0.0	regulation of systemic arterial blood pressure by norepinephrine-epinephrine
GO:0070857	7010	2	2350	1	0.0	regulation of bile acid biosynthetic process
GO:0017166	7010	5	2350	3	0.005502094796030825	vinculin binding
GO:0001997	7010	1	2350	1	0.002052087608515851	positive regulation of the force of heart contraction by epinephrine-norepinephrine
GO:0070858	7010	2	2350	1	0.0	negative regulation of bile acid biosynthetic process
GO:0001996	7010	2	2350	1	0.0	positive regulation of heart rate by epinephrine-norepinephrine
GO:0051958	7010	1	2350	1	0.006050012604192925	methotrexate transport
GO:0001972	7010	3	2350	2	5.645845095510615E-4	retinoic acid binding
GO:0001973	7010	2	2350	1	6.125012760443251E-4	adenosine receptor signaling pathway
GO:0001974	7010	8	2350	4	0.0	blood vessel remodeling
GO:0001975	7010	6	2350	4	0.00502917714411905	response to amphetamine
GO:0001968	7010	5	2350	2	0.0	fibronectin binding
GO:0070838	7010	82	2350	32	0.0	divalent metal ion transport
GO:0051955	7010	3	2350	2	0.0	regulation of amino acid transport
GO:0051952	7010	7	2350	2	0.0	regulation of amine transport
GO:0070837	7010	1	2350	1	0.0076666826389221645	dehydroascorbic acid transport
GO:0051965	7010	5	2350	2	0.0	positive regulation of synaptogenesis
GO:0051962	7010	5	2350	2	0.0	positive regulation of nervous system development
GO:0051963	7010	11	2350	4	0.0	regulation of synaptogenesis
GO:0051960	7010	115	2350	38	0.0	regulation of nervous system development
GO:0001957	7010	2	2350	1	0.0	intramembranous ossification
GO:0001959	7010	12	2350	5	0.0	regulation of cytokine-mediated signaling pathway
GO:0001958	7010	7	2350	4	0.0	endochondral ossification
GO:0001953	7010	7	2350	4	0.0	negative regulation of cell-matrix adhesion
GO:0001952	7010	16	2350	10	0.0	regulation of cell-matrix adhesion
GO:0051938	7010	3	2350	1	0.0	L-glutamate import
GO:0070822	7010	6	2350	2	0.0	Sin3-type complex
GO:0001954	7010	7	2350	4	0.0	positive regulation of cell-matrix adhesion
GO:0001964	7010	5	2350	1	0.0	startle response
GO:0070826	7010	1	2350	1	5.875012239608833E-4	paraferritin complex
GO:0001967	7010	3	2350	2	0.01072710568147017	suckling behavior
GO:0070830	7010	13	2350	9	0.13221277544328217	tight junction assembly
GO:0001960	7010	2	2350	1	0.0	negative regulation of cytokine-mediated signaling pathway
GO:0070828	7010	2	2350	2	0.045618845039260496	heterochromatin organization
GO:0001942	7010	23	2350	6	0.0	hair follicle development
GO:0051924	7010	37	2350	13	0.0	regulation of calcium ion transport
GO:0051925	7010	11	2350	4	0.0	regulation of calcium ion transport via voltage-gated calcium channel activity
GO:0051926	7010	7	2350	2	0.0	negative regulation of calcium ion transport
GO:0001938	7010	11	2350	5	0.0	positive regulation of endothelial cell proliferation
GO:0001936	7010	19	2350	9	0.0	regulation of endothelial cell proliferation
GO:0051923	7010	5	2350	1	0.0	sulfation
GO:0001937	7010	8	2350	5	0.0	negative regulation of endothelial cell proliferation
GO:0051932	7010	5	2350	2	0.0	synaptic transmission, GABAergic
GO:0001950	7010	3	2350	1	0.0	plasma membrane enriched fraction
GO:0051933	7010	2	2350	1	0.001139585707470224	amino acid uptake involved in synaptic transmission
GO:0001948	7010	20	2350	4	0.0	glycoprotein binding
GO:0051935	7010	2	2350	1	0.0	glutamate uptake involved in synaptic transmission
GO:0001946	7010	4	2350	1	0.0	lymphangiogenesis
GO:0051928	7010	12	2350	3	0.0	positive regulation of calcium ion transport
GO:0070813	7010	1	2350	1	0.001345836137158619	hydrogen sulfide metabolic process
GO:0001947	7010	17	2350	5	0.0	heart looping
GO:0070814	7010	1	2350	1	0.0	hydrogen sulfide biosynthetic process
GO:0001944	7010	138	2350	54	0.0	vasculature development
GO:0051930	7010	6	2350	2	0.0	regulation of sensory perception of pain
GO:0001945	7010	6	2350	1	0.0	lymph vessel development
GO:0051931	7010	6	2350	2	0.0	regulation of sensory perception
GO:0001921	7010	1	2350	1	0.005395844574676198	positive regulation of receptor recycling
GO:0001920	7010	1	2350	1	8.354184071216815E-4	negative regulation of receptor recycling
GO:0001935	7010	24	2350	13	0.0	endothelial cell proliferation
GO:0051917	7010	6	2350	3	0.0	regulation of fibrinolysis
GO:0001934	7010	53	2350	21	0.0	positive regulation of protein phosphorylation
GO:0001933	7010	16	2350	7	0.0	negative regulation of protein phosphorylation
GO:0001932	7010	196	2350	73	0.0	regulation of protein phosphorylation
GO:0051918	7010	5	2350	3	0.0	negative regulation of fibrinolysis
GO:0050650	7010	4	2350	1	0.0	chondroitin sulfate proteoglycan biosynthetic process
GO:0002200	7010	17	2350	9	0.0	somatic diversification of immune receptors
GO:0050649	7010	1	2350	1	7.354181987879141E-4	testosterone 6-beta-hydroxylase activity
GO:0002204	7010	11	2350	6	0.0	somatic recombination of immunoglobulin genes involved in immune response
GO:0050654	7010	8	2350	3	0.0	chondroitin sulfate proteoglycan metabolic process
GO:0033043	7010	128	2350	47	0.0	regulation of organelle organization
GO:0019538	7010	1314	2350	444	0.0	protein metabolic process
GO:0072594	7010	25	2350	8	0.0	establishment of protein localization to organelle
GO:0072595	7010	7	2350	3	0.0	maintenance of protein localization to organelle
GO:0033044	7010	28	2350	13	0.0	regulation of chromosome organization
GO:0072593	7010	17	2350	9	0.0	reactive oxygen species metabolic process
GO:0033032	7010	4	2350	1	0.0	regulation of myeloid cell apoptosis
GO:0019531	7010	2	2350	1	0.001820837126744014	oxalate transmembrane transporter activity
GO:0019532	7010	2	2350	1	0.0	oxalate transport
GO:0033036	7010	576	2350	196	0.0	macromolecule localization
GO:0019534	7010	2	2350	1	7.729182769130769E-4	toxin transporter activity
GO:0033037	7010	2	2350	1	0.0	polysaccharide localization
GO:0033028	7010	5	2350	2	0.0	myeloid cell apoptosis
GO:0050680	7010	24	2350	10	0.0	negative regulation of epithelial cell proliferation
GO:0033081	7010	9	2350	2	0.0	regulation of T cell differentiation in thymus
GO:0050681	7010	7	2350	3	9.854187196223325E-4	androgen receptor binding
GO:0033080	7010	5	2350	1	0.0	immature T cell proliferation in thymus
GO:0033083	7010	4	2350	1	0.001264585967887433	regulation of immature T cell proliferation
GO:0002238	7010	1	2350	1	0.0015500032291733941	response to molecule of fungal origin
GO:0050684	7010	5	2350	2	0.0	regulation of mRNA processing
GO:0033084	7010	4	2350	1	7.979183289965187E-4	regulation of immature T cell proliferation in thymus
GO:0033087	7010	2	2350	1	0.00938335288198517	negative regulation of immature T cell proliferation
GO:0050687	7010	2	2350	1	0.0	negative regulation of defense response to virus
GO:0002237	7010	47	2350	22	0.0	response to molecule of bacterial origin
GO:0050672	7010	16	2350	6	0.0	negative regulation of lymphocyte proliferation
GO:0050673	7010	67	2350	31	0.0	epithelial cell proliferation
GO:0050674	7010	1	2350	1	0.0	urothelial cell proliferation
GO:0002224	7010	23	2350	7	0.0	toll-like receptor signaling pathway
GO:0050675	7010	1	2350	1	0.0	regulation of urothelial cell proliferation
GO:0033077	7010	20	2350	7	0.0	T cell differentiation in thymus
GO:0002230	7010	6	2350	3	0.0	positive regulation of defense response to virus by host
GO:0050677	7010	1	2350	1	0.0020000041666753472	positive regulation of urothelial cell proliferation
GO:0002228	7010	6	2350	5	0.1605899178956623	natural killer cell mediated immunity
GO:0050678	7010	59	2350	26	0.0	regulation of epithelial cell proliferation
GO:0033079	7010	5	2350	1	0.0	immature T cell proliferation
GO:0050679	7010	32	2350	17	0.0	positive regulation of epithelial cell proliferation
GO:0002218	7010	25	2350	8	0.0	activation of innate immune response
GO:0050664	7010	3	2350	1	0.0	oxidoreductase activity, acting on NADH or NADPH, oxygen as acceptor
GO:0050667	7010	3	2350	2	0.0031562565755345324	homocysteine metabolic process
GO:0050666	7010	1	2350	1	2.145837803828758E-4	regulation of homocysteine metabolic process
GO:0002221	7010	24	2350	8	0.0	pattern recognition receptor signaling pathway
GO:0050671	7010	25	2350	10	0.0	positive regulation of lymphocyte proliferation
GO:0002220	7010	1	2350	1	0.0	innate immune response activating cell surface receptor signaling pathway
GO:0050670	7010	39	2350	18	0.0	regulation of lymphocyte proliferation
GO:0050657	7010	49	2350	15	0.0	nucleic acid transport
GO:0033057	7010	3	2350	2	0.0	multicellular organismal reproductive behavior
GO:0050656	7010	3	2350	1	0.0	3'-phosphoadenosine 5'-phosphosulfate binding
GO:0002209	7010	4	2350	1	0.0	behavioral defense response
GO:0050658	7010	49	2350	15	0.0	RNA transport
GO:0002208	7010	11	2350	6	0.0	somatic diversification of immunoglobulins involved in immune response
GO:0033059	7010	12	2350	1	0.0	cellular pigmentation
GO:0050661	7010	13	2350	4	0.0	NADP binding
GO:0050660	7010	30	2350	7	0.0	flavin adenine dinucleotide binding
GO:0050663	7010	13	2350	6	0.0	cytokine secretion
GO:0050662	7010	62	2350	15	0.0	coenzyme binding
GO:0072666	7010	3	2350	1	0.0	establishment of protein localization to vacuole
GO:0033119	7010	2	2350	1	0.0	negative regulation of RNA splicing
GO:0050591	7010	1	2350	1	0.0014895864366384097	quinine 3-monooxygenase activity
GO:0072665	7010	3	2350	1	0.0	protein localization to vacuole
GO:0033116	7010	6	2350	2	0.0	ER-Golgi intermediate compartment membrane
GO:0072668	7010	1	2350	1	9.395852908026892E-4	tubulin complex biogenesis
GO:0072669	7010	3	2350	1	0.0	tRNA-splicing ligase complex
GO:0002260	7010	10	2350	2	0.0	lymphocyte homeostasis
GO:0072659	7010	12	2350	2	0.0	protein localization in plasma membrane
GO:0002262	7010	7	2350	2	0.0	myeloid cell homeostasis
GO:0002263	7010	24	2350	12	0.0	cell activation involved in immune response
GO:0033108	7010	4	2350	3	0.15330656938868623	mitochondrial respiratory chain complex assembly
GO:0072657	7010	13	2350	2	0.0	protein localization in membrane
GO:0072662	7010	4	2350	3	0.008643768007850017	protein localization to peroxisome
GO:0072663	7010	4	2350	3	0.0649813853778862	establishment of protein localization to peroxisome
GO:0002253	7010	67	2350	20	0.0	activation of immune response
GO:0002252	7010	81	2350	35	0.0	immune effector process
GO:0019471	7010	1	2350	1	0.005497928120683585	4-hydroxyproline metabolic process
GO:0072655	7010	14	2350	4	0.0	establishment of protein localization in mitochondrion
GO:0002251	7010	3	2350	1	0.0	organ or tissue specific immune response
GO:0002250	7010	42	2350	21	0.0	adaptive immune response
GO:0002244	7010	6	2350	1	0.0	hemopoietic progenitor cell differentiation
GO:0033093	7010	1	2350	1	0.015700032708401476	Weibel-Palade body
GO:0033088	7010	2	2350	1	0.0014708363975758283	negative regulation of immature T cell proliferation in thymus
GO:0033089	7010	4	2350	1	5.645845095510615E-4	positive regulation of T cell differentiation in thymus
GO:0002302	7010	1	2350	1	0.00461250960939502	CD8-positive, alpha-beta T cell differentiation involved in immune response
GO:0033148	7010	2	2350	1	2.5208385850803854E-4	positive regulation of estrogen receptor signaling pathway
GO:0033151	7010	6	2350	2	0.0	V(D)J recombination
GO:0033145	7010	3	2350	2	7.541682378504955E-4	positive regulation of steroid hormone receptor signaling pathway
GO:0033144	7010	4	2350	3	0.0014687530599022081	negative regulation of steroid hormone receptor signaling pathway
GO:0033146	7010	3	2350	2	0.004216675451407191	regulation of estrogen receptor signaling pathway
GO:0019511	7010	2	2350	1	2.0208375434115487E-4	peptidyl-proline hydroxylation
GO:0002294	7010	6	2350	4	0.0	CD4-positive, alpha-beta T cell differentiation involved in immune response
GO:0002295	7010	2	2350	2	8.541684461842629E-5	T-helper cell lineage commitment
GO:0002292	7010	7	2350	5	0.001872920568584518	T cell differentiation involved in immune response
GO:0033143	7010	10	2350	6	0.0017312536067783475	regulation of steroid hormone receptor signaling pathway
GO:0002293	7010	7	2350	5	0.006637513828153809	alpha-beta T cell differentiation involved in immune response
GO:0033137	7010	1	2350	1	0.004512509401061252	negative regulation of peptidyl-serine phosphorylation
GO:0033138	7010	10	2350	3	0.0	positive regulation of peptidyl-serine phosphorylation
GO:0002287	7010	7	2350	5	0.0016333367361182002	alpha-beta T cell activation involved in immune response
GO:0002286	7010	9	2350	5	0.0	T cell activation involved in immune response
GO:0033133	7010	3	2350	2	0.0	positive regulation of glucokinase activity
GO:0002285	7010	20	2350	11	0.0	lymphocyte activation involved in immune response
GO:0033135	7010	11	2350	4	0.0	regulation of peptidyl-serine phosphorylation
GO:0033128	7010	1	2350	1	0.002364588259558874	negative regulation of histone phosphorylation
GO:0033129	7010	2	2350	1	0.003720841085085594	positive regulation of histone phosphorylation
GO:0002282	7010	2	2350	1	0.0	microglial cell activation involved in immune response
GO:0002281	7010	2	2350	1	0.0	macrophage activation involved in immune response
GO:0033131	7010	3	2350	2	0.0	regulation of glucokinase activity
GO:0002279	7010	3	2350	1	0.0	mast cell activation involved in immune response
GO:0033124	7010	99	2350	42	0.0	regulation of GTP catabolic process
GO:0033127	7010	3	2350	2	0.0013208360850751773	regulation of histone phosphorylation
GO:0002275	7010	5	2350	2	0.0	myeloid cell activation involved in immune response
GO:0002274	7010	20	2350	12	0.0	myeloid leukocyte activation
GO:0033121	7010	107	2350	47	0.0	regulation of purine nucleotide catabolic process
GO:0072676	7010	3	2350	1	0.0	lymphocyte migration
GO:0002065	7010	8	2350	3	0.0	columnar/cuboidal epithelial cell differentiation
GO:0002064	7010	19	2350	8	0.0	epithelial cell development
GO:0002067	7010	4	2350	1	0.0	glandular epithelial cell differentiation
GO:0090068	7010	27	2350	15	0.0	positive regulation of cell cycle process
GO:0033169	7010	3	2350	1	7.520849001768754E-4	histone H3-K9 demethylation
GO:0090066	7010	159	2350	53	0.0	regulation of anatomical structure size
GO:0033173	7010	2	2350	1	0.0	calcineurin-NFAT signaling pathway
GO:0002070	7010	6	2350	3	0.0	epithelial cell maturation
GO:0090079	7010	4	2350	2	1.1875024739634874E-4	translation regulator activity, nucleic acid binding
GO:0002072	7010	1	2350	1	0.003970841605920012	optic cup morphogenesis involved in camera-type eye development
GO:0090076	7010	1	2350	1	4.812510026062554E-4	relaxation of skeletal muscle
GO:0019674	7010	10	2350	3	0.0	NAD metabolic process
GO:0033177	7010	5	2350	1	0.0	proton-transporting two-sector ATPase complex, proton-transporting domain
GO:0090077	7010	5	2350	3	0.0	foam cell differentiation
GO:0090075	7010	2	2350	2	0.0	relaxation of muscle
GO:0072474	7010	15	2350	8	0.0	signal transduction involved in mitotic cell cycle G1/S checkpoint
GO:0002079	7010	1	2350	1	0.0016125033593819987	inner acrosomal membrane
GO:0090073	7010	2	2350	2	0.04675843074673072	positive regulation of protein homodimerization activity
GO:0033153	7010	2	2350	1	0.005118760664084717	T cell receptor V(D)J recombination
GO:0033159	7010	1	2350	1	0.00285000593751237	negative regulation of protein import into nucleus, translocation
GO:0002053	7010	12	2350	3	0.0	positive regulation of mesenchymal cell proliferation
GO:0090050	7010	2	2350	2	2.5833387152889904E-4	positive regulation of cell migration involved in sprouting angiogenesis
GO:0033158	7010	3	2350	2	0.0	regulation of protein import into nucleus, translocation
GO:0033157	7010	33	2350	17	0.0	regulation of intracellular protein transport
GO:0090049	7010	3	2350	2	0.0	regulation of cell migration involved in sprouting angiogenesis
GO:0050501	7010	2	2350	1	0.0	hyaluronan synthase activity
GO:0033160	7010	2	2350	1	0.0	positive regulation of protein import into nucleus, translocation
GO:0002062	7010	23	2350	9	0.0	chondrocyte differentiation
GO:0002063	7010	7	2350	4	0.0	chondrocyte development
GO:0090100	7010	20	2350	8	0.0	positive regulation of transmembrane receptor protein serine/threonine kinase signaling pathway
GO:0090101	7010	20	2350	11	0.0	negative regulation of transmembrane receptor protein serine/threonine kinase signaling pathway
GO:0072500	7010	1	2350	1	0.0	negative regulation of transcription from RNA polymerase II promoter by nuclear hormone receptor
GO:0072503	7010	48	2350	15	0.0	cellular divalent inorganic cation homeostasis
GO:0090102	7010	6	2350	1	0.0	cochlea development
GO:0033202	7010	7	2350	1	0.0	DNA helicase complex
GO:0090103	7010	4	2350	1	0.0	cochlea morphogenesis
GO:0072502	7010	1	2350	1	0.007185431636315909	cellular trivalent inorganic anion homeostasis
GO:0002102	7010	4	2350	1	0.0	podosome
GO:0033205	7010	3	2350	1	0.0	cell cycle cytokinesis
GO:0072498	7010	4	2350	2	0.0014770864105966887	embryonic skeletal joint development
GO:0072509	7010	23	2350	10	0.0	divalent inorganic cation transmembrane transporter activity
GO:0033209	7010	8	2350	3	0.0	tumor necrosis factor-mediated signaling pathway
GO:0090109	7010	7	2350	4	0.0	regulation of cell-substrate junction assembly
GO:0072511	7010	82	2350	32	0.0	divalent inorganic cation transport
GO:0072507	7010	49	2350	15	0.0	divalent inorganic cation homeostasis
GO:0072506	7010	1	2350	1	0.012402109171060773	trivalent inorganic anion homeostasis
GO:0090085	7010	1	2350	1	0.0	regulation of protein deubiquitination
GO:0002080	7010	3	2350	3	0.20275042239671331	acrosomal membrane
GO:0090087	7010	41	2350	19	0.0	regulation of peptide transport
GO:0033187	7010	1	2350	1	0.019175039947999892	inositol hexakisphosphate 4-kinase or 6-kinase activity
GO:0072487	7010	2	2350	1	0.0010854189279560999	MSL complex
GO:0033189	7010	19	2350	7	0.0	response to vitamin A
GO:0090080	7010	1	2350	1	0.017575036614659614	positive regulation of MAPKKK cascade by fibroblast growth factor receptor signaling pathway
GO:0002087	7010	6	2350	2	0.0	regulation of respiratory gaseous exchange by neurological system process
GO:0033188	7010	1	2350	1	0.0030312563151173233	sphingomyelin synthase activity
GO:0002090	7010	3	2350	2	4.833343402798756E-4	regulation of receptor internalization
GO:0090092	7010	49	2350	25	0.0	regulation of transmembrane receptor protein serine/threonine kinase signaling pathway
GO:0002088	7010	12	2350	5	0.0	lens development in camera-type eye
GO:0033194	7010	1	2350	1	0.0	response to hydroperoxide
GO:0090094	7010	2	2350	1	0.0	metanephric cap mesenchymal cell proliferation involved in metanephros development
GO:0002089	7010	5	2350	3	9.812520442750922E-4	lens morphogenesis in camera-type eye
GO:0033197	7010	3	2350	2	0.00529792770401605	response to vitamin E
GO:0019695	7010	2	2350	1	0.0	choline metabolic process
GO:0002092	7010	2	2350	1	0.0	positive regulation of receptor internalization
GO:0033198	7010	5	2350	1	0.0	response to ATP
GO:0090090	7010	25	2350	10	0.0	negative regulation of canonical Wnt receptor signaling pathway
GO:0002093	7010	2	2350	2	0.008939601957504078	auditory receptor cell morphogenesis
GO:0033238	7010	14	2350	6	0.0	regulation of cellular amine metabolic process
GO:0019605	7010	2	2350	1	0.0	butyrate metabolic process
GO:0072529	7010	10	2350	5	0.0	pyrimidine-containing compound catabolic process
GO:0072528	7010	8	2350	2	0.0	pyrimidine-containing compound biosynthetic process
GO:0072539	7010	2	2350	2	7.375015364615343E-4	T-helper 17 cell differentiation
GO:0002141	7010	2	2350	1	5.666678472246818E-4	stereocilia ankle link
GO:0050462	7010	1	2350	1	0.010712522317754828	N-acetylneuraminate synthase activity
GO:0072538	7010	2	2350	2	0.00257917203994175	T-helper 17 type immune response
GO:0019614	7010	2	2350	1	9.437519661499294E-4	catechol catabolic process
GO:0090009	7010	3	2350	1	0.0	primitive streak formation
GO:0072536	7010	1	2350	1	0.0	interleukin-23 receptor complex
GO:0002142	7010	2	2350	1	0.0	stereocilia ankle link complex
GO:0002139	7010	2	2350	1	1.916670659730541E-4	stereocilia coupling link
GO:0072540	7010	2	2350	2	0.004947926974847864	T-helper 17 cell lineage commitment
GO:0019585	7010	2	2350	1	0.0	glucuronate metabolic process
GO:0050434	7010	12	2350	3	0.0	positive regulation of viral transcription
GO:0002115	7010	2	2350	2	0.17783787049556354	store-operated calcium entry
GO:0072522	7010	72	2350	18	0.0	purine-containing compound biosynthetic process
GO:0072523	7010	198	2350	76	0.0	purine-containing compound catabolic process
GO:0072521	7010	280	2350	99	0.0	purine-containing compound metabolic process
GO:0072527	7010	19	2350	6	0.0	pyrimidine-containing compound metabolic process
GO:0072524	7010	17	2350	5	0.0	pyridine-containing compound metabolic process
GO:0072525	7010	7	2350	2	0.0	pyridine-containing compound biosynthetic process
GO:0090032	7010	2	2350	1	6.25001302086046E-6	negative regulation of steroid hormone biosynthetic process
GO:0033268	7010	3	2350	1	0.0	node of Ranvier
GO:0019637	7010	73	2350	25	0.0	organophosphate metabolic process
GO:0002162	7010	2	2350	1	0.0	dystroglycan binding
GO:0072567	7010	1	2350	1	0.006312513151069065	chemokine (C-X-C motif) ligand 2 production
GO:0050482	7010	4	2350	1	0.0	arachidonic acid secretion
GO:0033267	7010	28	2350	5	0.0	axon part
GO:0072566	7010	1	2350	1	3.541674045154261E-5	chemokine (C-X-C motif) ligand 1 production
GO:0072568	7010	1	2350	1	0.0	protein kinase C delta binding
GO:0090042	7010	1	2350	1	0.005906262304713135	tubulin deacetylation
GO:0090043	7010	1	2350	1	0.0	regulation of tubulin deacetylation
GO:0090044	7010	1	2350	1	0.0036458409288352683	positive regulation of tubulin deacetylation
GO:0033273	7010	30	2350	13	0.0	response to vitamin
GO:0090045	7010	2	2350	1	0.0	positive regulation of deacetylase activity
GO:0033275	7010	6	2350	4	0.043977174952447816	actin-myosin filament sliding
GO:0090023	7010	2	2350	2	0.0	positive regulation of neutrophil chemotaxis
GO:0090022	7010	3	2350	2	0.0	regulation of neutrophil chemotaxis
GO:0033261	7010	8	2350	3	0.0	regulation of S phase
GO:0019627	7010	4	2350	2	0.0	urea metabolic process
GO:0090031	7010	2	2350	1	0.0	positive regulation of steroid hormone biosynthetic process
GO:0090030	7010	4	2350	2	0.0	regulation of steroid hormone biosynthetic process
GO:0032776	7010	2	2350	2	0.12072733484861427	DNA methylation on cytosine
GO:0002443	7010	45	2350	25	0.0	leukocyte mediated immunity
GO:0032777	7010	2	2350	1	0.0	Piccolo NuA4 histone acetyltransferase complex
GO:0019787	7010	123	2350	52	0.0	small conjugating protein ligase activity
GO:0072332	7010	7	2350	3	0.0	signal transduction by p53 class mediator resulting in induction of apoptosis
GO:0002440	7010	25	2350	14	0.0	production of molecular mediator of immune response
GO:0072329	7010	18	2350	7	0.0	monocarboxylic acid catabolic process
GO:0032781	7010	6	2350	4	0.0	positive regulation of ATPase activity
GO:0002446	7010	5	2350	1	0.0	neutrophil mediated immunity
GO:0019788	7010	2	2350	1	0.0	NEDD8 ligase activity
GO:0072331	7010	28	2350	14	0.0	signal transduction by p53 class mediator
GO:0002444	7010	9	2350	2	0.0	myeloid leukocyte mediated immunity
GO:0019789	7010	2	2350	1	3.4583405382094547E-4	SUMO ligase activity
GO:0032768	7010	7	2350	3	0.0	regulation of monooxygenase activity
GO:0032770	7010	2	2350	1	0.0	positive regulation of monooxygenase activity
GO:0002432	7010	1	2350	1	0.005337511119814833	granuloma formation
GO:0019783	7010	25	2350	5	0.0	small conjugating protein-specific protease activity
GO:0032774	7010	1283	2350	490	0.0	RNA biosynthetic process
GO:0072348	7010	4	2350	2	7.937516536492785E-4	sulfur compound transport
GO:0072349	7010	4	2350	3	0.031139648207600432	modified amino acid transmembrane transporter activity
GO:0002456	7010	10	2350	6	0.0	T cell mediated immunity
GO:0019800	7010	2	2350	1	0.0	peptide cross-linking via chondroitin 4-sulfate glycosaminoglycan
GO:0019805	7010	1	2350	1	0.008118766914097738	quinolinate biosynthetic process
GO:0002460	7010	39	2350	20	0.0	adaptive immune response based on somatic recombination of immune receptors built from immunoglobulin superfamily domains
GO:0032799	7010	3	2350	2	0.0013625028385475804	low-density lipoprotein receptor particle metabolic process
GO:0002448	7010	4	2350	1	0.0	mast cell mediated immunity
GO:0032787	7010	113	2350	45	0.0	monocarboxylic acid metabolic process
GO:0002449	7010	36	2350	23	6.25001302086046E-5	lymphocyte mediated immunity
GO:0019798	7010	3	2350	1	2.2083379340373627E-4	procollagen-proline dioxygenase activity
GO:0072337	7010	4	2350	2	0.0	modified amino acid transport
GO:0002455	7010	6	2350	4	0.01967295765199511	humoral immune response mediated by circulating immunoglobulin
GO:0032790	7010	3	2350	1	0.0	ribosome disassembly
GO:0072367	7010	3	2350	2	0.002012504192717068	regulation of lipid transport by regulation of transcription from an RNA polymerase II promoter
GO:0072366	7010	1	2350	1	6.375013281277669E-4	regulation of cellular ketone metabolic process by positive regulation of transcription from an RNA polymerase II promoter
GO:0032808	7010	2	2350	1	0.0	lacrimal gland development
GO:0002475	7010	2	2350	1	0.0	antigen processing and presentation via MHC class Ib
GO:0002474	7010	4	2350	2	0.0	antigen processing and presentation of peptide antigen via MHC class I
GO:0072364	7010	1	2350	1	0.0	regulation of cellular ketone metabolic process by regulation of transcription from an RNA polymerase II promoter
GO:0032814	7010	6	2350	4	0.0	regulation of natural killer cell activation
GO:0072363	7010	1	2350	1	0.0	regulation of glycolysis by positive regulation of transcription from an RNA polymerase II promoter
GO:0002477	7010	2	2350	1	0.0	antigen processing and presentation of exogenous peptide antigen via MHC class Ib
GO:0072362	7010	1	2350	1	0.0	regulation of glycolysis by negative regulation of transcription from an RNA polymerase II promoter
GO:0072361	7010	2	2350	2	0.0	regulation of glycolysis by regulation of transcription from an RNA polymerase II promoter
GO:0032813	7010	7	2350	2	0.0	tumor necrosis factor receptor superfamily binding
GO:0002478	7010	2	2350	1	0.0012416692534776114	antigen processing and presentation of exogenous peptide antigen
GO:0072359	7010	209	2350	86	0.0	circulatory system development
GO:0032802	7010	2	2350	2	0.04013966695763949	low-density lipoprotein particle receptor catabolic process
GO:0072358	7010	209	2350	86	0.0	cardiovascular system development
GO:0032803	7010	2	2350	2	0.026839639249248436	regulation of low-density lipoprotein particle receptor catabolic process
GO:0032800	7010	4	2350	1	0.0	receptor biosynthetic process
GO:0002467	7010	6	2350	2	0.0	germinal center formation
GO:0032801	7010	3	2350	2	0.006839597582494964	receptor catabolic process
GO:0019811	7010	1	2350	1	0.0	cocaine binding
GO:0002468	7010	3	2350	1	1.250002604172092E-4	dendritic cell antigen processing and presentation
GO:0072383	7010	3	2350	1	0.0	plus-end-directed vesicle transport along microtubule
GO:0050427	7010	5	2350	2	0.0	3'-phosphoadenosine 5'-phosphosulfate metabolic process
GO:0019835	7010	4	2350	1	0.0	cytolysis
GO:0019834	7010	1	2350	1	0.0	phospholipase A2 inhibitor activity
GO:0072378	7010	5	2350	2	0.0	blood coagulation, fibrin clot formation
GO:0050431	7010	6	2350	4	0.0	transforming growth factor beta binding
GO:0072376	7010	13	2350	6	0.0	protein activation cascade
GO:0019838	7010	42	2350	14	0.0	growth factor binding
GO:0002495	7010	1	2350	1	0.011595857491369774	antigen processing and presentation of peptide antigen via MHC class II
GO:0032819	7010	1	2350	1	0.00312708984810385	positive regulation of natural killer cell proliferation
GO:0019825	7010	10	2350	5	0.0	oxygen binding
GO:0002481	7010	2	2350	1	7.291681857670536E-4	antigen processing and presentation of exogenous protein antigen via MHC class Ib, TAP-dependent
GO:0072372	7010	11	2350	7	0.0	primary cilium
GO:0019827	7010	16	2350	6	0.0	stem cell maintenance
GO:0032817	7010	2	2350	2	0.018275038072995985	regulation of natural killer cell proliferation
GO:0019826	7010	1	2350	1	0.004320842335088198	oxygen sensor activity
GO:0032816	7010	4	2350	2	0.0	positive regulation of natural killer cell activation
GO:0002483	7010	2	2350	1	0.0019937541536544866	antigen processing and presentation of endogenous peptide antigen
GO:0019829	7010	9	2350	2	0.0	cation-transporting ATPase activity
GO:0072368	7010	1	2350	1	0.0	regulation of lipid transport by negative regulation of transcription from an RNA polymerase II promoter
GO:0072369	7010	2	2350	1	0.0	regulation of lipid transport by positive regulation of transcription from an RNA polymerase II promoter
GO:0032844	7010	43	2350	12	0.0	regulation of homeostatic process
GO:0032845	7010	7	2350	3	0.0	negative regulation of homeostatic process
GO:0019724	7010	24	2350	15	0.0077520994835405905	B cell mediated immunity
GO:0072395	7010	15	2350	8	0.0	signal transduction involved in cell cycle checkpoint
GO:0032846	7010	16	2350	2	0.0	positive regulation of homeostatic process
GO:0019725	7010	168	2350	57	0.0	cellular homeostasis
GO:0019722	7010	16	2350	5	0.0	calcium-mediated signaling
GO:0002504	7010	5	2350	2	0.0	antigen processing and presentation of peptide or polysaccharide antigen via MHC class II
GO:0032836	7010	1	2350	1	0.0063875133073193905	glomerular basement membrane development
GO:0072384	7010	9	2350	3	0.0	organelle transport along microtubule
GO:0032838	7010	9	2350	4	0.0	cell projection cytoplasm
GO:0019717	7010	39	2350	8	0.0	synaptosome
GO:0072386	7010	3	2350	1	0.0	plus-end-directed organelle transport along microtubule
GO:0032835	7010	5	2350	4	0.0016729201519169832	glomerulus development
GO:0002526	7010	20	2350	7	0.0	acute inflammatory response
GO:0072413	7010	15	2350	8	0.0	signal transduction involved in mitotic cell cycle checkpoint
GO:0002520	7010	155	2350	69	0.0	immune system development
GO:0002521	7010	82	2350	32	0.0	leukocyte differentiation
GO:0072401	7010	15	2350	8	0.0	signal transduction involved in DNA integrity checkpoint
GO:0032855	7010	8	2350	4	0.0	positive regulation of Rac GTPase activity
GO:0032854	7010	2	2350	2	0.009587519973999946	positive regulation of Rap GTPase activity
GO:0072404	7010	15	2350	8	0.0	signal transduction involved in G1/S transition checkpoint
GO:0032851	7010	2	2350	1	6.583347048639685E-4	positive regulation of Rab GTPase activity
GO:0032879	7010	353	2350	133	0.0	regulation of localization
GO:0032876	7010	3	2350	1	0.0	negative regulation of DNA endoreduplication
GO:0072431	7010	15	2350	8	0.0	signal transduction involved in mitotic cell cycle G1/S transition DNA damage checkpoint
GO:0019752	7010	251	2350	92	0.0	carboxylic acid metabolic process
GO:0002537	7010	1	2350	1	0.0026312554817822537	nitric oxide production involved in inflammatory response
GO:0032874	7010	3	2350	1	0.0	positive regulation of stress-activated MAPK cascade
GO:0032875	7010	3	2350	1	0.0	regulation of DNA endoreduplication
GO:0032872	7010	4	2350	1	0.0	regulation of stress-activated MAPK cascade
GO:0019748	7010	20	2350	6	0.0	secondary metabolic process
GO:0032870	7010	121	2350	45	0.0	cellular response to hormone stimulus
GO:0002532	7010	3	2350	1	0.0	production of molecular mediator involved in inflammatory response
GO:0032868	7010	92	2350	29	0.0	response to insulin stimulus
GO:0019751	7010	15	2350	4	0.0	polyol metabolic process
GO:0032869	7010	82	2350	24	0.0	cellular response to insulin stimulus
GO:0072422	7010	15	2350	8	0.0	signal transduction involved in DNA damage checkpoint
GO:0002528	7010	1	2350	1	0.0	regulation of vascular permeability involved in acute inflammatory response
GO:0019773	7010	2	2350	2	0.13883778924539425	proteasome core complex, alpha-subunit complex
GO:0032891	7010	3	2350	2	0.0	negative regulation of organic acid transport
GO:0032890	7010	7	2350	4	0.0	regulation of organic acid transport
GO:0002548	7010	3	2350	1	0.0	monocyte chemotaxis
GO:0032886	7010	29	2350	12	0.0	regulation of microtubule-based process
GO:0032885	7010	9	2350	7	0.09009185435802991	regulation of polysaccharide biosynthetic process
GO:0002544	7010	4	2350	3	0.002010420855043448	chronic inflammatory response
GO:0032881	7010	9	2350	7	0.05732303608965852	regulation of polysaccharide metabolic process
GO:0032880	7010	71	2350	30	0.0	regulation of protein localization
GO:0032897	7010	3	2350	3	0.4324113175235782	negative regulation of viral transcription
GO:0019907	7010	1	2350	1	4.291675607657516E-4	cyclin-dependent protein kinase activating kinase holoenzyme complex
GO:0019905	7010	10	2350	1	0.0	syntaxin binding
GO:0019904	7010	194	2350	75	0.0	protein domain specific binding
GO:0072194	7010	3	2350	1	0.0	kidney smooth muscle tissue development
GO:0019908	7010	1	2350	1	0.012425025885470595	nuclear cyclin-dependent protein kinase holoenzyme complex
GO:0019915	7010	11	2350	9	0.12230442146754472	lipid storage
GO:0032905	7010	3	2350	1	0.0030625063802216254	transforming growth factor-beta1 production
GO:0072205	7010	2	2350	1	0.007270848480934336	metanephric collecting duct development
GO:0002312	7010	11	2350	6	0.0	B cell activation involved in immune response
GO:0032907	7010	1	2350	1	0.006972931193606653	transforming growth factor-beta3 production
GO:0072207	7010	3	2350	2	7.833349652811777E-4	metanephric epithelium development
GO:0032906	7010	3	2350	1	0.0	transforming growth factor-beta2 production
GO:0032909	7010	3	2350	1	0.0	regulation of transforming growth factor-beta2 production
GO:0050253	7010	1	2350	1	0.02879172664943052	retinyl-palmitate esterase activity
GO:0032908	7010	3	2350	1	0.0	regulation of transforming growth factor-beta1 production
GO:0072202	7010	2	2350	1	0.0	cell differentiation involved in metanephros development
GO:0072203	7010	4	2350	1	0.0	cell proliferation involved in metanephros development
GO:0032910	7010	1	2350	1	0.028010475021822964	regulation of transforming growth factor-beta3 production
GO:0002323	7010	1	2350	1	0.0024354217404619592	natural killer cell activation involved in immune response
GO:0032914	7010	2	2350	1	0.0	positive regulation of transforming growth factor-beta1 production
GO:0032916	7010	1	2350	1	0.004518759414082113	positive regulation of transforming growth factor-beta3 production
GO:0072208	7010	1	2350	1	0.007781266210971273	metanephric smooth muscle tissue development
GO:0072210	7010	8	2350	2	0.0	metanephric nephron development
GO:0072221	7010	1	2350	1	0.012937526953181152	metanephric distal convoluted tubule development
GO:0050265	7010	1	2350	1	0.007845849678853498	RNA uridylyltransferase activity
GO:0032922	7010	1	2350	1	0.00597917912328984	circadian regulation of gene expression
GO:0032924	7010	5	2350	1	0.0	activin receptor signaling pathway
GO:0019934	7010	2	2350	2	0.0	cGMP-mediated signaling
GO:0032925	7010	5	2350	1	0.0	regulation of activin receptor signaling pathway
GO:0019935	7010	38	2350	12	0.0	cyclic-nucleotide-mediated signaling
GO:0019932	7010	82	2350	29	0.0	second-messenger-mediated signaling
GO:0072218	7010	1	2350	1	0.002666672222233796	metanephric ascending thin limb development
GO:0019933	7010	34	2350	10	0.0	cAMP-mediated signaling
GO:0019941	7010	166	2350	63	0.0	modification-dependent protein catabolic process
GO:0032934	7010	6	2350	3	0.0033354236154658655	sterol binding
GO:0072224	7010	2	2350	1	0.0	metanephric glomerulus development
GO:0032933	7010	4	2350	2	0.0	SREBP-mediated signaling pathway
GO:0072239	7010	2	2350	1	0.0	metanephric glomerulus vasculature development
GO:0032938	7010	1	2350	1	0.0	negative regulation of translation in response to oxidative stress
GO:0072236	7010	2	2350	1	0.0	metanephric loop of Henle development
GO:0002347	7010	4	2350	3	0.0	response to tumor cell
GO:0072234	7010	3	2350	2	0.008458350954897822	metanephric nephron tubule development
GO:0032943	7010	46	2350	21	0.0	mononuclear cell proliferation
GO:0072235	7010	1	2350	1	0.0106062720964002	metanephric distal tubule development
GO:0072233	7010	1	2350	1	0.0029000060416792535	metanephric thick ascending limb development
GO:0032940	7010	194	2350	66	0.0	secretion by cell
GO:0032946	7010	25	2350	10	0.0	positive regulation of mononuclear cell proliferation
GO:0050291	7010	3	2350	2	0.010220854626780473	sphingosine N-acyltransferase activity
GO:0032947	7010	11	2350	6	0.0	protein complex scaffold
GO:0019953	7010	191	2350	80	0.0	sexual reproduction
GO:0032944	7010	39	2350	18	0.0	regulation of mononuclear cell proliferation
GO:0019955	7010	31	2350	19	0.0077166827430890485	cytokine binding
GO:0032945	7010	16	2350	6	0.0	negative regulation of mononuclear cell proliferation
GO:0072243	7010	3	2350	2	0.005050010520855252	metanephric nephron epithelium development
GO:0050294	7010	1	2350	1	0.0	steroid sulfotransferase activity
GO:0002361	7010	2	2350	1	0.0	CD4-positive, CD25-positive, alpha-beta regulatory T cell differentiation
GO:0019961	7010	2	2350	1	7.916683159756583E-5	interferon binding
GO:0002360	7010	3	2350	2	3.000006250013021E-4	T cell lineage commitment
GO:0019962	7010	1	2350	1	1.4166696180617044E-4	type I interferon binding
GO:0032958	7010	2	2350	1	0.0035916741493211444	inositol phosphate biosynthetic process
GO:0032956	7010	48	2350	14	0.0	regulation of actin cytoskeleton organization
GO:0002367	7010	9	2350	5	0.0	cytokine production involved in immune response
GO:0002366	7010	24	2350	12	0.0	leukocyte activation involved in immune response
GO:0002374	7010	1	2350	1	0.0	cytokine secretion involved in immune response
GO:0032965	7010	4	2350	1	0.0	regulation of collagen biosynthetic process
GO:0032964	7010	6	2350	2	0.0	collagen biosynthetic process
GO:0072258	7010	1	2350	1	0.008350017395869574	metanephric interstitial cell differentiation
GO:0072259	7010	1	2350	1	0.003766674513905237	metanephric interstitial cell development
GO:0032966	7010	3	2350	1	0.0	negative regulation of collagen biosynthetic process
GO:0019843	7010	9	2350	3	0.0	rRNA binding
GO:0019842	7010	54	2350	19	0.0	vitamin binding
GO:0032963	7010	12	2350	3	0.0	collagen metabolic process
GO:0019841	7010	5	2350	3	0.002970839522582339	retinol binding
GO:0002368	7010	1	2350	1	0.00230833814237113	B cell cytokine production
GO:0019840	7010	11	2350	7	0.16810451688441017	isoprenoid binding
GO:0019855	7010	1	2350	1	0.0	calcium channel inhibitor activity
GO:0019853	7010	1	2350	1	4.791676649326353E-4	L-ascorbic acid biosynthetic process
GO:0019852	7010	1	2350	1	0.010283354756989077	L-ascorbic acid metabolic process
GO:0002381	7010	11	2350	6	0.0027958391579982456	immunoglobulin production involved in immunoglobulin mediated immune response
GO:0002378	7010	1	2350	1	0.003906258138037788	immunoglobulin biosynthetic process
GO:0072268	7010	3	2350	1	0.0	pattern specification involved in metanephros development
GO:0002376	7010	417	2350	167	0.0	immune system process
GO:0032970	7010	49	2350	14	0.0	regulation of actin filament-based process
GO:0002377	7010	19	2350	11	0.0032708401475836407	immunoglobulin production
GO:0072273	7010	4	2350	1	0.0	metanephric nephron morphogenesis
GO:0032981	7010	4	2350	3	0.03587715807741266	mitochondrial respiratory chain complex I assembly
GO:0019861	7010	19	2350	10	0.0	flagellum
GO:0032983	7010	1	2350	1	0.018137537786537056	kainate selective glutamate receptor complex
GO:0002384	7010	2	2350	1	0.0	hepatic immune response
GO:0019870	7010	1	2350	1	0.006333346527805267	potassium channel inhibitor activity
GO:0032988	7010	5	2350	3	0.0	ribonucleoprotein complex disassembly
GO:0032989	7010	317	2350	120	0.0	cellular component morphogenesis
GO:0072283	7010	3	2350	1	0.0	metanephric renal vesicle morphogenesis
GO:0032990	7010	232	2350	73	0.0	cell part morphogenesis
GO:0032991	7010	1299	2350	443	0.0	macromolecular complex
GO:0032984	7010	85	2350	26	0.0	macromolecular complex disassembly
GO:0019866	7010	137	2350	37	0.0	organelle inner membrane
GO:0019867	7010	43	2350	12	0.0	outer membrane
GO:0032986	7010	3	2350	1	0.0	protein-DNA complex disassembly
GO:0019865	7010	1	2350	1	0.00474584322050671	immunoglobulin binding
GO:0050211	7010	2	2350	1	0.0	procollagen galactosyltransferase activity
GO:0032994	7010	11	2350	5	0.0	protein-lipid complex
GO:0032993	7010	25	2350	10	0.0	protein-DNA complex
GO:0019885	7010	2	2350	1	0.00474792655818033	antigen processing and presentation of endogenous peptide antigen via MHC class I
GO:0033006	7010	2	2350	1	0.0	regulation of mast cell activation involved in immune response
GO:0019884	7010	2	2350	1	8.812518359413248E-4	antigen processing and presentation of exogenous antigen
GO:0033005	7010	2	2350	1	0.0	positive regulation of mast cell activation
GO:0019887	7010	39	2350	10	0.0	protein kinase regulator activity
GO:0033003	7010	4	2350	3	3.833341319461082E-4	regulation of mast cell activation
GO:0033002	7010	25	2350	11	0.0	muscle cell proliferation
GO:0019883	7010	2	2350	1	1.875003906258138E-5	antigen processing and presentation of endogenous antigen
GO:0019882	7010	13	2350	5	0.0	antigen processing and presentation
GO:0033014	7010	10	2350	1	0.0	tetrapyrrole biosynthetic process
GO:0002420	7010	1	2350	1	0.0	natural killer cell mediated cytotoxicity directed against tumor cell target
GO:0033015	7010	2	2350	2	0.006425013385444553	tetrapyrrole catabolic process
GO:0002423	7010	1	2350	1	0.0	natural killer cell mediated immune response to tumor cell
GO:0019894	7010	7	2350	4	0.0010854189279560999	kinesin binding
GO:0033013	7010	13	2350	3	0.0	tetrapyrrole metabolic process
GO:0019888	7010	19	2350	5	0.0	protein phosphatase regulator activity
GO:0002418	7010	3	2350	3	0.009558353246569264	immune response to tumor cell
GO:0002429	7010	40	2350	11	0.0	immune response-activating cell surface receptor signaling pathway
GO:0019900	7010	110	2350	38	0.0	kinase binding
GO:0019901	7010	94	2350	31	0.0	protein kinase binding
GO:0002428	7010	2	2350	1	0.0	antigen processing and presentation of peptide antigen via MHC class Ib
GO:0019902	7010	25	2350	12	0.0	phosphatase binding
GO:0002430	7010	2	2350	2	0.05501261460961377	complement receptor mediated signaling pathway
GO:0019903	7010	21	2350	9	0.0	protein phosphatase binding
GO:0033018	7010	2	2350	1	8.708351475732241E-4	sarcoplasmic reticulum lumen
GO:0019896	7010	1	2350	1	1.1250023437548828E-4	axon transport of mitochondrion
GO:0072319	7010	1	2350	1	0.0015270865147635725	vesicle uncoating
GO:0019897	7010	33	2350	10	0.0	extrinsic to plasma membrane
GO:0002424	7010	1	2350	1	0.0	T cell mediated immune response to tumor cell
GO:0019898	7010	53	2350	19	0.0	extrinsic to membrane
GO:0019899	7010	327	2350	131	0.0	enzyme binding
GO:0033017	7010	12	2350	2	0.0	sarcoplasmic reticulum membrane
GO:0051196	7010	5	2350	3	2.2916714409821688E-4	regulation of coenzyme metabolic process
GO:0033599	7010	3	2350	1	0.0	regulation of mammary gland epithelial cell proliferation
GO:0033598	7010	4	2350	1	0.0	mammary gland epithelial cell proliferation
GO:0051193	7010	5	2350	3	0.003237506744805718	regulation of cofactor metabolic process
GO:0051188	7010	53	2350	14	0.0	cofactor biosynthetic process
GO:0002740	7010	1	2350	1	2.979172873276819E-4	negative regulation of cytokine secretion involved in immune response
GO:0051184	7010	5	2350	1	0.0	cofactor transporter activity
GO:0002739	7010	1	2350	1	0.0	regulation of cytokine secretion involved in immune response
GO:0051186	7010	92	2350	29	0.0	cofactor metabolic process
GO:0051187	7010	10	2350	4	0.0	cofactor catabolic process
GO:0051181	7010	6	2350	1	0.0	cofactor transport
GO:0051180	7010	5	2350	2	0.0	vitamin transport
GO:0072107	7010	2	2350	1	0.0	positive regulation of ureteric bud formation
GO:0051183	7010	4	2350	2	0.0	vitamin transporter activity
GO:0072106	7010	2	2350	1	0.0024791718316079826	regulation of ureteric bud formation
GO:0051177	7010	2	2350	2	0.11830649647186765	meiotic sister chromatid cohesion
GO:0051176	7010	2	2350	2	0.0	positive regulation of sulfur metabolic process
GO:0072111	7010	5	2350	1	0.0	cell proliferation involved in kidney development
GO:0051179	7010	1458	2350	492	0.0	localization
GO:0033572	7010	9	2350	3	0.0	transferrin transport
GO:0051173	7010	306	2350	124	0.0	positive regulation of nitrogen compound metabolic process
GO:0051172	7010	251	2350	111	0.0	negative regulation of nitrogen compound metabolic process
GO:0033574	7010	9	2350	4	0.0	response to testosterone stimulus
GO:0051174	7010	216	2350	80	0.0	regulation of phosphorus metabolic process
GO:0051169	7010	102	2350	41	0.0	nuclear transport
GO:0051168	7010	35	2350	8	0.0	nuclear export
GO:0051171	7010	1392	2350	550	0.0	regulation of nitrogen compound metabolic process
GO:0051170	7010	62	2350	29	0.0	nuclear import
GO:0002720	7010	2	2350	2	0.001072918901914379	positive regulation of cytokine production involved in immune response
GO:0002717	7010	3	2350	3	0.007577099118956498	positive regulation of natural killer cell mediated immunity
GO:0072088	7010	10	2350	3	0.0	nephron epithelium morphogenesis
GO:0002718	7010	7	2350	4	0.0	regulation of cytokine production involved in immune response
GO:0002719	7010	4	2350	1	0.0	negative regulation of cytokine production involved in immune response
GO:0033563	7010	1	2350	1	0.014422946714472322	dorsal/ventral axon guidance
GO:0002712	7010	5	2350	2	0.0	regulation of B cell mediated immunity
GO:0072095	7010	1	2350	1	0.009752103650215938	regulation of branch elongation involved in ureteric bud branching
GO:0002714	7010	1	2350	1	3.208340017375036E-4	positive regulation of B cell mediated immunity
GO:0002715	7010	3	2350	3	0.01833128819018373	regulation of natural killer cell mediated immunity
GO:0033559	7010	13	2350	3	0.0	unsaturated fatty acid metabolic process
GO:0002708	7010	9	2350	7	0.0	positive regulation of lymphocyte mediated immunity
GO:0002709	7010	8	2350	6	0.002052087608515851	regulation of T cell mediated immunity
GO:0033558	7010	9	2350	3	0.0	protein deacetylase activity
GO:0072080	7010	8	2350	4	0.0	nephron tubule development
GO:0002710	7010	2	2350	1	0.0	negative regulation of T cell mediated immunity
GO:0072081	7010	3	2350	1	0.0	specification of nephron tubule identity
GO:0002711	7010	7	2350	5	0.0	positive regulation of T cell mediated immunity
GO:0033555	7010	13	2350	3	0.0	multicellular organismal response to stress
GO:0002704	7010	2	2350	1	0.0	negative regulation of leukocyte mediated immunity
GO:0002705	7010	9	2350	7	0.0518834414238363	positive regulation of leukocyte mediated immunity
GO:0072087	7010	6	2350	2	0.0	renal vesicle development
GO:0033554	7010	307	2350	120	0.0	cellular response to stress
GO:0051155	7010	4	2350	2	0.0012562526171929526	positive regulation of striated muscle cell differentiation
GO:0002706	7010	13	2350	9	0.0	regulation of lymphocyte mediated immunity
GO:0051153	7010	19	2350	9	0.0	regulation of striated muscle cell differentiation
GO:0002707	7010	2	2350	1	0.0	negative regulation of lymphocyte mediated immunity
GO:0072075	7010	6	2350	3	0.007556265742220296	metanephric mesenchyme development
GO:0002701	7010	4	2350	1	1.4375029947979057E-4	negative regulation of production of molecular mediator of immune response
GO:0051150	7010	7	2350	1	0.0	regulation of smooth muscle cell differentiation
GO:0072074	7010	6	2350	3	0.0012750026562555338	kidney mesenchyme development
GO:0002700	7010	11	2350	5	0.0	regulation of production of molecular mediator of immune response
GO:0002703	7010	15	2350	10	0.015529199019164623	regulation of leukocyte mediated immunity
GO:0072073	7010	12	2350	4	0.0	kidney epithelium development
GO:0051149	7010	14	2350	5	0.0	positive regulation of muscle cell differentiation
GO:0051148	7010	10	2350	2	0.0	negative regulation of muscle cell differentiation
GO:0033549	7010	3	2350	1	0.0	MAP kinase phosphatase activity
GO:0002702	7010	3	2350	2	0.0	positive regulation of production of molecular mediator of immune response
GO:0002697	7010	43	2350	20	0.0	regulation of immune effector process
GO:0072079	7010	5	2350	3	0.0	nephron tubule formation
GO:0051147	7010	31	2350	11	0.0	regulation of muscle cell differentiation
GO:0072078	7010	6	2350	3	0.0	nephron tubule morphogenesis
GO:0002696	7010	65	2350	22	0.0	positive regulation of leukocyte activation
GO:0051146	7010	45	2350	16	0.0	striated muscle cell differentiation
GO:0002699	7010	17	2350	11	0.0	positive regulation of immune effector process
GO:0072077	7010	5	2350	1	0.0	renal vesicle morphogenesis
GO:0051145	7010	14	2350	3	0.0	smooth muscle cell differentiation
GO:0072076	7010	1	2350	1	0.008329184019133374	nephrogenic mesenchyme development
GO:0002698	7010	11	2350	3	0.0	negative regulation of immune effector process
GO:0051142	7010	1	2350	1	7.291681857670536E-4	positive regulation of NK T cell proliferation
GO:0020037	7010	39	2350	13	0.0	heme binding
GO:0002695	7010	32	2350	12	0.0	negative regulation of leukocyte activation
GO:0051140	7010	1	2350	1	2.0833376736201535E-4	regulation of NK T cell proliferation
GO:0002694	7010	92	2350	35	0.0	regulation of leukocyte activation
GO:0072071	7010	1	2350	1	0.013370861189294144	renal interstitial cell differentiation
GO:0072070	7010	4	2350	1	0.0	loop of Henle development
GO:0002688	7010	9	2350	4	0.0	regulation of leukocyte chemotaxis
GO:0002690	7010	8	2350	4	0.0	positive regulation of leukocyte chemotaxis
GO:0051128	7010	336	2350	121	0.0	regulation of cellular component organization
GO:0072189	7010	3	2350	1	0.0	ureter development
GO:0051129	7010	101	2350	35	0.0	negative regulation of cellular component organization
GO:0072190	7010	1	2350	1	0.0040666751389065395	ureter urothelium development
GO:0051130	7010	124	2350	41	0.0	positive regulation of cellular component organization
GO:0051131	7010	3	2350	1	0.0	chaperone-mediated protein complex assembly
GO:0051132	7010	1	2350	1	0.0	NK T cell activation
GO:0072184	7010	1	2350	1	2.2916714409821688E-4	renal vesicle progenitor cell differentiation
GO:0051133	7010	1	2350	1	9.10418563372007E-4	regulation of NK T cell activation
GO:0072185	7010	2	2350	1	0.0	metanephric cap development
GO:0072186	7010	2	2350	1	0.0	metanephric cap morphogenesis
GO:0051135	7010	1	2350	1	0.0	positive regulation of NK T cell activation
GO:0020028	7010	1	2350	1	8.687518098996039E-4	hemoglobin import
GO:0072180	7010	2	2350	1	3.8958414496696866E-4	mesonephric duct morphogenesis
[truncated: 5,881 more rows]
